# Supplementary material for: Variation in smoking attributable all-cause mortality across municipalities in Belgium, 2018: application of a Bayesian approach for small area estimations
Source: BMC Public Health. 2022 Sep 7;22:1699. doi: 10.1186/s12889-022-14067-y (PMC9451124; doi:10.1186/s12889-022-14067-y)
Supplement: Supplementary file 2 — Additional file 2: Supplementary Table S2. Smoothed prevalence of current (heavy, moderate and light smokers), former smokers and persons who never smoked with 95% credible interval from model adjusted for municipality level age, gender and education. Estimates for 589 municipalities. [file 12889_2022_14067_MOESM2_ESM.xlsx]

## Sheet: Sheet1
name	CODE_INS	prevalence_heavy	prevalence_heavy_LLCI	prevalence_heavy_ULCI	prevalence_current	prevalence_current_LLCI	prevalence_current_ULCI	prevalence_never	prevalence_never_LLCI	prevalence_never_ULCI	prevalence_light	prevalence_light_LLCI	prevalence_light_ULCI	prevalence_moderate	prevalence_moderate_LLCI	prevalence_moderate_ULCI	prevalence_former	prevalence_former_LLCI	prevalence_former_ULCI
Aartselaar	11001	0.0255593	0.00954499	0.0491838	0.139429	0.09445	0.191706	0.603079	0.477308	0.719089	0.0656435	0.0109028	0.123805	0.0482267	0.0133514	0.0833869	0.25779	0.129748	0.390062
Antwerpen	11002	0.0225863	0.0120361	0.0361276	0.20162	0.161567	0.24502	0.573153	0.510256	0.634824	0.0921432	0.04234	0.14325	0.0868908	0.0569265	0.119083	0.225147	0.149668	0.299709
Boechout	11004	0.0266917	0.0111843	0.0485571	0.142941	0.0975107	0.195416	0.617161	0.473908	0.748234	0.0679172	0.0137354	0.126301	0.0483319	0.015207	0.0823633	0.239976	0.0981273	0.389239
Boom	11005	0.0246104	0.0102753	0.0449496	0.194032	0.135392	0.260641	0.53519	0.383724	0.680055	0.0739929	0	0.151618	0.0954292	0.0521095	0.141888	0.270844	0.111642	0.431288
Borsbeek	11007	0.03725	0.0139996	0.0709041	0.1896	0.131333	0.255843	0.509561	0.360834	0.656494	0.0542769	0	0.132552	0.0980729	0.0444612	0.151217	0.30063	0.140939	0.460032
Brasschaat	11008	0.0294033	0.010436	0.0575129	0.169701	0.115291	0.232419	0.553072	0.403591	0.69537	0.0666744	0	0.13858	0.0736229	0.0285027	0.119879	0.277054	0.122725	0.4343
Brecht	11009	0.042	0.014059	0.0842454	0.169401	0.114395	0.232152	0.565252	0.416468	0.70542	0.0401797	0	0.114286	0.0872213	0.0280105	0.141544	0.265712	0.113098	0.422299
Edegem	11013	0.0228875	0.0054438	0.0520969	0.159089	0.0998768	0.228994	0.566878	0.40698	0.717274	0.0825034	0.0112186	0.159872	0.0536979	0.0108218	0.0980861	0.273738	0.109042	0.443608
Essen	11016	0.0523012	0.0189602	0.101208	0.206972	0.138603	0.284728	0.549449	0.423795	0.673175	0.0478896	0	0.140486	0.106781	0.0349991	0.174624	0.243843	0.0989892	0.387478
Hemiksem	11018	0.0384734	0.0151817	0.0716555	0.201075	0.139739	0.270147	0.517644	0.368452	0.662988	0.055541	0	0.137977	0.10706	0.0521565	0.161675	0.281288	0.120339	0.441606
Hove	11021	0.0230729	0.00705912	0.047503	0.137322	0.087253	0.196508	0.637259	0.4799	0.773911	0.0780621	0.0208297	0.142056	0.0361868	0.00205974	0.0702915	0.225191	0.0735496	0.387403
Kalmthout	11022	0.0368713	0.0171908	0.0635405	0.174744	0.1212	0.236003	0.567504	0.414173	0.713947	0.0620489	0	0.133076	0.0758233	0.0320686	0.120951	0.257853	0.100977	0.419846
Kapellen	11023	0.0295059	0.00977799	0.0593938	0.169106	0.112849	0.233493	0.558006	0.405389	0.702471	0.0683041	0	0.142655	0.0712955	0.0245281	0.119226	0.272724	0.113777	0.435157
Kontich	11024	0.0290826	0.0108912	0.0555306	0.151086	0.101859	0.208209	0.593849	0.445575	0.729962	0.0654444	0.00498305	0.129665	0.0565586	0.0168499	0.0967594	0.255153	0.105889	0.409767
Lint	11025	0.0409203	0.0164838	0.0748076	0.147091	0.0976184	0.204657	0.626971	0.472652	0.762137	0.0552414	0	0.121208	0.0509295	0.00377355	0.0956025	0.225856	0.0770958	0.383368
Mortsel	11029	0.0256177	0.00999072	0.0482334	0.172676	0.122009	0.229485	0.487424	0.371287	0.598196	0.0897989	0.0300917	0.15314	0.0572598	0.0217885	0.0939034	0.339611	0.214062	0.464644
Niel	11030	0.0386765	0.0103973	0.084409	0.209928	0.139688	0.28972	0.492325	0.338344	0.64558	0.0532072	0	0.148275	0.118045	0.048872	0.183986	0.297602	0.123518	0.468513
Ranst	11035	0.0268085	0.0116702	0.048036	0.143927	0.0983292	0.196428	0.618011	0.475712	0.74745	0.0628163	0.00714645	0.121759	0.0543027	0.0204367	0.0895994	0.238076	0.0980069	0.384882
Rumst	11037	0.0229557	0.00879934	0.0435514	0.161199	0.108974	0.221034	0.584347	0.437333	0.720349	0.0701538	0.00566058	0.137981	0.0680893	0.0305504	0.108249	0.254462	0.106301	0.409087
Schelle	11038	0.0420806	0.0175168	0.0767893	0.187898	0.13111	0.251652	0.536754	0.388674	0.678599	0.0472906	0	0.1224	0.0985266	0.04517	0.150548	0.27506	0.119082	0.432074
Schilde	11039	0.0217821	0.00497978	0.0504992	0.147328	0.0903369	0.214632	0.593143	0.433045	0.738921	0.0762105	0.00708112	0.150568	0.0493354	0.00811202	0.0919247	0.259618	0.0981377	0.427524
Schoten	11040	0.0335431	0.0138716	0.0614825	0.175133	0.123452	0.233398	0.505597	0.391485	0.615604	0.0552948	0	0.12443	0.0862953	0.0401444	0.132769	0.319307	0.193652	0.443549
Stabroek	11044	0.0548583	0.0116979	0.126576	0.18439	0.11369	0.267889	0.519617	0.347623	0.685788	0.0322322	0	0.125708	0.0972998	0.0042275	0.17481	0.296146	0.111048	0.48157
Wijnegem	11050	0.0304814	0.014573	0.0518634	0.174319	0.123735	0.231941	0.546998	0.400856	0.685705	0.0638361	0	0.130507	0.0800014	0.0409106	0.121303	0.278511	0.127746	0.43092
Wommelgem	11052	0.0326447	0.0142568	0.0585217	0.168062	0.118005	0.224849	0.553455	0.410094	0.690028	0.0563397	0	0.122464	0.0790776	0.0371202	0.121654	0.278379	0.131049	0.429054
Wuustwezel	11053	0.0549551	0.0197977	0.106661	0.170034	0.115833	0.232293	0.609138	0.501474	0.712502	0.0294622	0	0.10222	0.0856164	0.0197072	0.143465	0.220742	0.101037	0.342996
Zandhoven	11054	0.0280991	0.011101	0.0525566	0.147375	0.100858	0.200432	0.608189	0.458804	0.741817	0.0631998	0.00548023	0.123883	0.0560765	0.0182184	0.0947778	0.244393	0.0999121	0.39565
Zoersel	11055	0.0290714	0.0129364	0.0515771	0.151518	0.105597	0.203681	0.590328	0.446791	0.723299	0.063833	0.00704894	0.123325	0.0586131	0.0233502	0.0951201	0.258275	0.114879	0.406241
Zwijndrecht	11056	0.0368734	0.0196186	0.0592815	0.181902	0.130905	0.239353	0.543669	0.395273	0.683763	0.0531501	0	0.119983	0.0918782	0.0507369	0.133943	0.273811	0.121434	0.428502
Malle	11057	0.0343763	0.0159393	0.0595346	0.162193	0.114763	0.215892	0.574508	0.432893	0.708078	0.0537727	0	0.116022	0.0740442	0.03385	0.114406	0.26342	0.119314	0.411639
Berlaar	12002	0.026634	0.00793355	0.0559087	0.170071	0.111821	0.237623	0.578189	0.419995	0.725361	0.0633917	0	0.140818	0.080045	0.0318067	0.129602	0.251527	0.0896675	0.418375
Bonheiden	12005	0.0166667	0.00518368	0.0343867	0.145151	0.0921883	0.207042	0.619142	0.464609	0.756793	0.0820007	0.0202343	0.149618	0.0464841	0.0155818	0.0807753	0.235855	0.0842953	0.395679
Bornem	12007	0.02789	0.0131325	0.0478068	0.163469	0.115693	0.217438	0.57202	0.430601	0.703811	0.0628147	0.00327556	0.125193	0.0727641	0.0368962	0.110608	0.26454	0.121574	0.412881
Duffel	12009	0.0268142	0.0133549	0.0446335	0.164706	0.119015	0.216001	0.59167	0.475125	0.703333	0.0695057	0.014405	0.127439	0.0683863	0.0361069	0.102506	0.243672	0.121184	0.369404
Heist-op-den-Berg	12014	0.0273031	0.0110991	0.0505429	0.154562	0.10929	0.205772	0.625252	0.514962	0.730544	0.0535754	0	0.113715	0.073683	0.035033	0.112926	0.220129	0.10377	0.339883
Lier	12021	0.026226	0.0134549	0.0430528	0.174231	0.12607	0.228643	0.562611	0.422647	0.694725	0.0721566	0.0138658	0.134193	0.0758483	0.0427853	0.111313	0.263374	0.121105	0.408796
Mechelen	12025	0.0286338	0.01636	0.0443217	0.193235	0.140556	0.251674	0.569785	0.45087	0.67976	0.0881243	0.0256148	0.15382	0.0764766	0.0428335	0.113121	0.237066	0.111711	0.364752
Nijlen	12026	0.0201135	0.0043649	0.0472257	0.159547	0.098705	0.231807	0.59291	0.429938	0.739889	0.0722652	0	0.15383	0.0671688	0.0222732	0.115571	0.247449	0.0822487	0.418687
Putte	12029	0.025877	0.0113301	0.0457833	0.160541	0.111173	0.217037	0.587291	0.440557	0.722072	0.0635011	0.00217536	0.128123	0.0711625	0.0345298	0.10956	0.251952	0.105306	0.404004
Puurs	12030	0.0291021	0.0140788	0.0491157	0.160541	0.113559	0.214079	0.581579	0.439844	0.713626	0.0631626	0.00501328	0.124195	0.0682767	0.0331349	0.10516	0.257797	0.115036	0.404175
Sint-Amands	12034	0.0225312	0.01112	0.037774	0.159123	0.112327	0.212872	0.58319	0.439771	0.716384	0.0731465	0.0169776	0.13339	0.0634455	0.0332619	0.0962359	0.257605	0.113722	0.406221
Sint-Katelijne-Waver	12035	0.0209888	0.00777613	0.04047	0.149133	0.0993075	0.206818	0.61988	0.473127	0.752492	0.0731922	0.0131204	0.137076	0.0549522	0.0213836	0.0910841	0.231007	0.0861518	0.383733
Willebroek	12040	0.0335274	0.0167774	0.0556363	0.189849	0.139296	0.24624	0.486886	0.351243	0.61602	0.0588204	0	0.125123	0.0975008	0.0562768	0.140077	0.323547	0.180902	0.465396
Arendonk	13001	0.0330619	0.0158186	0.056383	0.181954	0.12751	0.243407	0.565283	0.412848	0.713246	0.0572538	0	0.128574	0.0916382	0.0486009	0.136002	0.2529	0.0941237	0.415335
Baarle-Hertog	13002	0.0421813	0.00752275	0.10514	0.248896	0.152727	0.359516	0.496662	0.31651	0.67899	0.0670615	0	0.198324	0.139653	0.0436215	0.231735	0.255131	0.045242	0.461225
Balen	13003	0.0419446	0.0159943	0.0793569	0.156508	0.106392	0.214565	0.568901	0.420598	0.709161	0.0433725	0	0.111502	0.0711909	0.0189714	0.11997	0.274982	0.124598	0.430892
Beerse	13004	0.0352633	0.0143634	0.0647641	0.171337	0.122907	0.226594	0.551703	0.431645	0.66606	0.0494821	0	0.115607	0.0865919	0.0405932	0.131645	0.276868	0.150327	0.405367
Dessel	13006	0.0338756	0.0156807	0.0582728	0.153522	0.104041	0.210695	0.590132	0.432221	0.739186	0.0490768	0	0.114886	0.07057	0.0293941	0.11234	0.256319	0.0986874	0.421463
Geel	13008	0.0270468	0.00935425	0.0534988	0.139156	0.0922817	0.1937	0.638665	0.49576	0.766657	0.0621889	0.00489883	0.123524	0.0499201	0.0121711	0.0878714	0.222244	0.0835701	0.371192
Grobbendonk	13010	0.0256366	0.00893258	0.0506071	0.148607	0.0984073	0.206546	0.605583	0.4535	0.744164	0.0586093	0	0.125032	0.0643614	0.0242055	0.105428	0.245937	0.0950512	0.404432
Herentals	13011	0.030774	0.0130233	0.0556775	0.164093	0.115015	0.220286	0.583296	0.438584	0.714343	0.0569971	0	0.121719	0.0763221	0.0354703	0.117929	0.252883	0.10865	0.402112
Herenthout	13012	0.0222371	0.00372062	0.0564308	0.154262	0.0911883	0.230287	0.59798	0.425468	0.754449	0.063346	0	0.14935	0.068679	0.0167432	0.121659	0.247959	0.0730541	0.430118
Herselt	13013	0.0266529	0.00890902	0.0536182	0.153851	0.101693	0.214468	0.593363	0.441489	0.73143	0.0552284	0	0.125301	0.0719698	0.0277908	0.117409	0.252999	0.101458	0.410286
Hoogstraten	13014	0.0398166	0.0153147	0.0750468	0.171382	0.115264	0.235866	0.583214	0.429568	0.726667	0.0521633	0	0.127086	0.0794019	0.0268527	0.13065	0.245528	0.0879221	0.407704
Hulshout	13016	0.0298321	0.00611606	0.0708786	0.167599	0.110095	0.234471	0.599929	0.483868	0.710509	0.0487748	0	0.128487	0.088992	0.0298727	0.145353	0.232796	0.104132	0.364021
Kasterlee	13017	0.0269038	0.00990922	0.0517217	0.136654	0.0910257	0.189909	0.631803	0.485552	0.760798	0.0538276	0	0.114281	0.0559229	0.0178651	0.0939878	0.231568	0.0897267	0.381077
Lille	13019	0.0336727	0.0140542	0.0612163	0.145313	0.0988829	0.198688	0.624742	0.479872	0.754902	0.0493495	0	0.111128	0.062291	0.0207699	0.103617	0.22966	0.0871141	0.379653
Meerhout	13021	0.0333972	0.012556	0.0638344	0.14785	0.100116	0.20308	0.586226	0.438532	0.723768	0.047743	0	0.111866	0.0667096	0.0218459	0.110433	0.265811	0.118208	0.41968
Merksplas	13023	0.0460773	0.0177413	0.0854132	0.14557	0.0946672	0.205644	0.634852	0.480592	0.770842	0.0430586	0	0.111578	0.0564344	0.00197839	0.106418	0.219244	0.0687026	0.37937
Mol	13025	0.0321213	0.0144246	0.0564705	0.149868	0.107527	0.197771	0.595651	0.490323	0.695151	0.0548133	0.000794947	0.110851	0.0629335	0.0261223	0.100407	0.254427	0.144278	0.367082
Olen	13029	0.0407568	0.0175947	0.0727978	0.157137	0.108522	0.212793	0.591027	0.443499	0.726516	0.043265	0	0.10846	0.0731151	0.0263846	0.117899	0.251759	0.105236	0.40355
Oud-Turnhout	13031	0.0215471	0.00906635	0.0392469	0.143871	0.0988169	0.19583	0.644195	0.524588	0.756885	0.0599581	0.00448346	0.118863	0.0623659	0.030121	0.0963951	0.212049	0.0885937	0.342091
Ravels	13035	0.0329274	0.0103011	0.067979	0.189934	0.125731	0.26449	0.553469	0.390148	0.711658	0.053764	0	0.140684	0.103243	0.0457741	0.160098	0.256751	0.0836616	0.433222
Retie	13036	0.0274104	0.0116716	0.0496776	0.148334	0.101784	0.202121	0.613253	0.46538	0.747543	0.055742	0	0.116872	0.0651814	0.0288777	0.102986	0.238454	0.0933717	0.391643
Rijkevorsel	13037	0.0327627	0.0125807	0.0617834	0.171502	0.117494	0.233034	0.560023	0.409445	0.704129	0.0508359	0	0.122939	0.0879034	0.0405825	0.135406	0.268463	0.113026	0.427212
Turnhout	13040	0.0217743	0.00781769	0.0424981	0.172585	0.117514	0.235763	0.576301	0.431731	0.713064	0.0735108	0.00508629	0.145393	0.0773003	0.0380636	0.11986	0.251048	0.101808	0.404136
Vorselaar	13044	0.0238561	0.00465444	0.0579267	0.153601	0.0934895	0.225138	0.601692	0.434861	0.750975	0.0616547	0	0.143044	0.0680899	0.0169888	0.119683	0.244701	0.0790469	0.418905
Vosselaar	13046	0.0296771	0.0150428	0.0489346	0.14894	0.104177	0.19977	0.612975	0.468235	0.745485	0.0585945	0.00365003	0.116753	0.0606681	0.0276329	0.0952818	0.238141	0.0962849	0.389416
Westerlo	13049	0.0308053	0.0131471	0.055433	0.156436	0.111301	0.207267	0.573884	0.463438	0.676509	0.0563218	0	0.116437	0.0693085	0.030073	0.10948	0.269787	0.153365	0.387716
Laakdal	13053	0.0342042	0.0145467	0.0613789	0.159957	0.11154	0.215066	0.57881	0.433624	0.713844	0.0457874	0	0.111039	0.079965	0.0362299	0.123283	0.261055	0.115317	0.411842
Anderlecht	21001	0.0269694	0.0159527	0.0407497	0.24437	0.198453	0.293552	0.60262	0.525974	0.676467	0.0959877	0.0388919	0.154543	0.121412	0.0874084	0.157567	0.152859	0.0646112	0.242055
Oudergem	21002	0.0263243	0.0153424	0.0400356	0.209767	0.165449	0.25814	0.616789	0.528156	0.701205	0.103468	0.0495753	0.159004	0.0799745	0.0496041	0.112767	0.173562	0.0767384	0.272511
Sint-Agatha-Berchem	21003	0.0363582	0.0221854	0.0537796	0.23356	0.181068	0.290592	0.544995	0.442062	0.64484	0.0837127	0.0191347	0.150512	0.113489	0.0756404	0.153646	0.221503	0.106934	0.337744
Bruxelles	21004	0.0207858	0.00863678	0.0381377	0.218104	0.167652	0.273008	0.611581	0.537213	0.682333	0.116608	0.0560066	0.178938	0.0807094	0.0471493	0.117228	0.170212	0.0806912	0.259877
Etterbeek	21005	0.0234888	0.0114425	0.0396034	0.274911	0.212187	0.342486	0.562778	0.480112	0.642123	0.156928	0.0847059	0.232121	0.0944935	0.0587088	0.133266	0.162125	0.0580757	0.265367
Evere	21006	0.0375397	0.0195476	0.061095	0.272462	0.213457	0.335334	0.533055	0.43876	0.626705	0.0880999	0.0122157	0.164375	0.146822	0.0981542	0.197635	0.194313	0.082441	0.305992
Forest	21007	0.0244734	0.0145557	0.0368188	0.234584	0.186271	0.286593	0.574408	0.486074	0.657818	0.117012	0.0604449	0.17591	0.0930992	0.063962	0.124123	0.19095	0.0921402	0.291243
Ganshoren	21008	0.0351216	0.0162206	0.0609543	0.267362	0.195356	0.346572	0.52832	0.388918	0.670666	0.0905357	0	0.184727	0.141705	0.0854385	0.20061	0.204489	0.0447948	0.363879
Ixelles	21009	0.0196197	0.00880873	0.0346272	0.210139	0.158792	0.266417	0.644897	0.562536	0.721835	0.121837	0.0629315	0.184014	0.0686824	0.0390706	0.100606	0.144953	0.0501851	0.241638
Jette	21010	0.0375432	0.0199628	0.0605419	0.256175	0.19537	0.322461	0.531206	0.427631	0.632046	0.0886991	0.0121699	0.16744	0.129932	0.0826452	0.179488	0.212614	0.0912386	0.332918
Koekelberg	21011	0.0261998	0.0146225	0.0409405	0.240428	0.178027	0.308493	0.600454	0.463614	0.732226	0.108087	0.0350323	0.185302	0.106141	0.0680846	0.147684	0.159442	0.0129201	0.30846
Sint-Jans-Molenbeek	21012	0.0257532	0.0109215	0.046592	0.234524	0.170587	0.305013	0.667338	0.560706	0.76808	0.102278	0.024241	0.183234	0.106493	0.062831	0.153759	0.0994608	0	0.223948
Saint-Gilles	21013	0.0187188	0.00683154	0.0363034	0.218496	0.158154	0.285521	0.616383	0.499034	0.721334	0.131115	0.0622567	0.204301	0.0686617	0.0349948	0.105757	0.165468	0.0391947	0.294404
Sint-Joost-ten-Node	21014	0.0221504	0.00797389	0.043382	0.247787	0.173559	0.331347	0.620746	0.475246	0.749768	0.122448	0.0314658	0.217482	0.103189	0.0543618	0.158176	0.132806	0	0.291461
Schaerbeek	21015	0.0245865	0.0134093	0.0391381	0.256293	0.205852	0.310307	0.529369	0.449475	0.606365	0.123136	0.0601994	0.187051	0.108571	0.072378	0.147875	0.214471	0.119714	0.308573
Uccle	21016	0.0189529	0.00961026	0.0312423	0.212384	0.170566	0.257262	0.56381	0.4869	0.638693	0.114702	0.0648002	0.165846	0.0787296	0.052098	0.107627	0.22383	0.136513	0.311005
Watermael-Boitsfort	21017	0.0250785	0.0118965	0.0428441	0.22247	0.164078	0.287161	0.522808	0.420827	0.619769	0.123701	0.0566941	0.195071	0.0736907	0.0400952	0.109657	0.254693	0.13659	0.371177
Sint-Lambrechts-Woluwe	21018	0.0234693	0.0115673	0.0394206	0.223499	0.172899	0.278266	0.55409	0.482086	0.62454	0.107745	0.0473535	0.169897	0.0922847	0.0587605	0.128066	0.222298	0.133431	0.310697
Sint-Pieters-Woluwe	21019	0.0179849	0.00749551	0.0329331	0.200112	0.14736	0.258818	0.614158	0.513007	0.710339	0.118939	0.0586379	0.182894	0.0631876	0.0342402	0.0948903	0.185874	0.0733623	0.300896
Asse	23002	0.0348809	0.0228506	0.0491939	0.191675	0.146927	0.240252	0.598611	0.4918	0.700146	0.0723638	0.0185852	0.128824	0.0844303	0.0536143	0.116948	0.209973	0.0976718	0.326281
Beersel	23003	0.0299774	0.01777	0.0452042	0.171368	0.125649	0.222434	0.618972	0.481481	0.744517	0.076145	0.0225168	0.133187	0.0652455	0.0360189	0.09625	0.209762	0.0728145	0.354127
Bever	23009	0.0553936	0.0247319	0.097105	0.172992	0.119228	0.234693	0.586284	0.438789	0.724054	0.0485362	0	0.120529	0.0690627	0.0121577	0.12219	0.240226	0.0895697	0.395099
Dilbeek	23016	0.0298529	0.0179683	0.0446117	0.176617	0.130175	0.228456	0.606507	0.468612	0.731607	0.0777557	0.0229932	0.135872	0.0690087	0.0393754	0.101046	0.216787	0.0801958	0.359192
Galmaarden	23023	0.0372025	0.0171497	0.0643633	0.165435	0.116373	0.221046	0.57811	0.433033	0.713938	0.0537744	0	0.118379	0.0744577	0.0317667	0.117375	0.256434	0.109506	0.407885
Gooik	23024	0.0299888	0.0167193	0.0469203	0.152081	0.108771	0.201082	0.622158	0.482893	0.748845	0.0641413	0.0121128	0.118719	0.0579507	0.0281687	0.0893217	0.225874	0.0898323	0.369342
Grimbergen	23025	0.0336109	0.0208479	0.0493028	0.18883	0.140358	0.242598	0.579178	0.442636	0.707715	0.0784991	0.0209779	0.139104	0.0767195	0.0452203	0.110474	0.231959	0.0926866	0.375873
Halle	23027	0.0403414	0.0212852	0.0649397	0.185642	0.137637	0.238551	0.622359	0.51515	0.726705	0.0593382	0	0.12205	0.0859627	0.0452922	0.127645	0.191987	0.0762827	0.311527
Herne	23032	0.0383899	0.0206515	0.0613207	0.169106	0.121791	0.222062	0.601824	0.461058	0.730662	0.0629462	0.00483233	0.12417	0.0677704	0.0306719	0.105625	0.229091	0.0889612	0.374711
Hoeilaart	23033	0.0284677	0.0143682	0.0470059	0.179237	0.129612	0.235189	0.607896	0.467704	0.737197	0.0855921	0.0272126	0.147812	0.0651775	0.0328231	0.0992483	0.212757	0.0718819	0.35956
Kampenhout	23038	0.0349495	0.0191165	0.0553961	0.156894	0.111749	0.207627	0.619709	0.480532	0.745501	0.061481	0.00685903	0.119038	0.060463	0.0265603	0.0953605	0.223538	0.0870002	0.367047
Kapelle-op-den-Bos	23039	0.0488833	0.0245049	0.0809515	0.167734	0.121426	0.21979	0.588144	0.470364	0.701377	0.0448454	0	0.106604	0.0740053	0.0280018	0.11863	0.24403	0.11996	0.371533
Liedekerke	23044	0.030386	0.0170725	0.0474748	0.188289	0.137183	0.244978	0.571307	0.427379	0.705566	0.0665503	0.00303152	0.131556	0.0913523	0.0547404	0.130304	0.240458	0.0935125	0.391108
Londerzeel	23045	0.0355918	0.0219938	0.0522673	0.162927	0.119346	0.211778	0.596579	0.459689	0.723	0.0641748	0.0118363	0.119613	0.0631605	0.0327347	0.0951445	0.240374	0.104422	0.381274
Machelen	23047	0.0494626	0.0217048	0.0873004	0.226723	0.160977	0.299415	0.521987	0.373531	0.668063	0.049	0	0.135535	0.12826	0.0669598	0.187873	0.251376	0.0896778	0.412693
Meise	23050	0.035629	0.015866	0.0626671	0.152588	0.103803	0.209266	0.632977	0.484338	0.76356	0.0627647	0.00223325	0.126998	0.0541944	0.0138272	0.0946423	0.214439	0.0713182	0.366397
Merchtem	23052	0.0339988	0.0201507	0.0513256	0.163878	0.1218	0.210592	0.590333	0.47658	0.69514	0.069958	0.0203695	0.122425	0.0599207	0.0306535	0.0904014	0.24568	0.129321	0.364864
Opwijk	23060	0.029932	0.0167816	0.0466851	0.163438	0.117913	0.214555	0.610889	0.472561	0.738135	0.0718918	0.0181227	0.129183	0.0616145	0.0311732	0.0937824	0.22546	0.0873902	0.369908
Overijse	23062	0.0241911	0.00990052	0.0444361	0.170143	0.118917	0.227598	0.615118	0.47337	0.742825	0.0879937	0.0281286	0.151538	0.0579585	0.0250293	0.0924772	0.214719	0.0743288	0.363166
Pepingen	23064	0.041962	0.0172298	0.0768146	0.156319	0.107749	0.211878	0.611494	0.469463	0.741679	0.0543887	0	0.118555	0.0599687	0.0119902	0.105103	0.232025	0.0905447	0.381172
Sint-Pieters-Leeuw	23077	0.0408723	0.0275908	0.0566197	0.204549	0.158565	0.254438	0.613669	0.509285	0.714579	0.0628144	0.00515781	0.12184	0.100863	0.0664142	0.136945	0.18168	0.070025	0.297129
Steenokkerzeel	23081	0.0354781	0.0172776	0.0599156	0.166365	0.117284	0.221283	0.593709	0.451062	0.726079	0.0652701	0.00460456	0.128076	0.065617	0.0270693	0.104902	0.239557	0.0965442	0.388442
Ternat	23086	0.0339137	0.0189633	0.0529238	0.155668	0.111444	0.205678	0.619726	0.480751	0.745735	0.0615866	0.00769903	0.118169	0.060168	0.0278653	0.0938156	0.224764	0.0881183	0.368464
Vilvoorde	23088	0.043889	0.0252113	0.0673694	0.2177	0.163063	0.278201	0.54178	0.420611	0.656569	0.0655261	0	0.137171	0.108285	0.0636603	0.154294	0.240623	0.109965	0.373297
Zaventem	23094	0.0318776	0.0200209	0.0463439	0.196304	0.147862	0.249401	0.586227	0.452762	0.710606	0.0798173	0.0226986	0.140033	0.0846088	0.0533703	0.117818	0.217488	0.0824661	0.356763
Zemst	23096	0.0388221	0.0189756	0.0654331	0.153899	0.106603	0.207895	0.625379	0.48356	0.752552	0.0582982	0	0.120133	0.056779	0.0169165	0.0971583	0.220936	0.0820412	0.368533
Roosdaal	23097	0.0338799	0.0191007	0.0526577	0.164496	0.119044	0.215662	0.601102	0.459953	0.730767	0.0609553	0.00532493	0.119244	0.0696604	0.0358866	0.104784	0.234574	0.0951066	0.379909
Drogenbos	23098	0.0367575	0.0135038	0.0710473	0.266631	0.189493	0.351456	0.509907	0.360473	0.65788	0.0742169	0	0.176068	0.155657	0.089101	0.222651	0.223885	0.0555247	0.392309
Kraainem	23099	0.0217181	0.0089931	0.0396846	0.177049	0.123364	0.238256	0.632412	0.488145	0.760801	0.101166	0.0401112	0.167749	0.0541645	0.023566	0.0868821	0.190859	0.0488393	0.341735
Linkebeek	23100	0.031428	0.0146846	0.0539629	0.180881	0.126847	0.242471	0.623184	0.477381	0.754846	0.0888488	0.0246702	0.157455	0.0606043	0.0235397	0.0995107	0.195572	0.0485974	0.348942
Sint-Genesius-Rode	23101	0.0228268	0.00984666	0.0409989	0.168014	0.117093	0.22607	0.6349	0.49378	0.760867	0.0915351	0.0331224	0.154746	0.0536523	0.0231566	0.0861973	0.196949	0.0579559	0.344636
Wemmel	23102	0.0362584	0.0210901	0.055219	0.196973	0.145253	0.254763	0.586087	0.447471	0.716115	0.0840893	0.0225699	0.149267	0.0766257	0.0413307	0.113997	0.216981	0.0748445	0.363818
Wezembeek-Oppem	23103	0.024843	0.00988736	0.0463093	0.178849	0.125365	0.239736	0.623918	0.498271	0.737684	0.0993299	0.0370433	0.166412	0.0546764	0.0204209	0.0906478	0.197309	0.0672628	0.331931
Lennik	23104	0.0294013	0.0122815	0.0535979	0.148756	0.100686	0.203911	0.640762	0.497435	0.769688	0.0657646	0.00695366	0.12775	0.0535905	0.0168327	0.0911545	0.210574	0.0700388	0.360097
Affligem	23105	0.0342998	0.0206304	0.0513427	0.159704	0.116361	0.208467	0.600976	0.461235	0.72955	0.06193	0.00966643	0.117147	0.0634744	0.0328217	0.0957096	0.238873	0.100883	0.382758
Aarschot	24001	0.0295653	0.0160832	0.0470009	0.163039	0.117412	0.214648	0.592083	0.452061	0.721467	0.0641388	0.00846984	0.122586	0.0693346	0.0367576	0.103881	0.244983	0.10539	0.390115
Begijnendijk	24007	0.0259997	0.00963259	0.0501005	0.150879	0.101119	0.208204	0.608608	0.460009	0.741659	0.0591209	0	0.125311	0.0657582	0.0264252	0.106578	0.240374	0.0938272	0.393782
Bekkevoort	24008	0.0263716	0.0121744	0.0457354	0.148137	0.102897	0.200025	0.600531	0.454836	0.734159	0.0606632	0.00518458	0.119474	0.0611021	0.0279019	0.0960443	0.251596	0.107251	0.402503
Bertem	24009	0.0256411	0.0142505	0.0402243	0.161311	0.117077	0.211227	0.620594	0.483542	0.743859	0.0776159	0.0260889	0.132786	0.0580537	0.0306497	0.0869116	0.218083	0.0846962	0.358435
Bierbeek	24011	0.0261017	0.00923763	0.0508308	0.136131	0.0900327	0.190083	0.678428	0.534944	0.800915	0.0765264	0.023236	0.134873	0.0335025	4.71599e-05	0.0657165	0.185754	0.0505966	0.332681
Boortmeerbeek	24014	0.0288959	0.0156661	0.0458303	0.155533	0.110744	0.206179	0.608542	0.473564	0.729074	0.0709085	0.0181131	0.127494	0.0557282	0.0258987	0.0878336	0.235804	0.102543	0.375022
Boutersem	24016	0.0304312	0.0156722	0.0497039	0.14996	0.105782	0.200264	0.653432	0.512995	0.778829	0.0687181	0.0163716	0.124921	0.0508112	0.0196724	0.0832306	0.196601	0.0605814	0.341922
Diest	24020	0.0362757	0.0199439	0.057218	0.158321	0.11674	0.2051	0.586882	0.481761	0.684738	0.0625722	0.0113354	0.115851	0.0594727	0.0268914	0.092906	0.255055	0.145358	0.367224
Geetbets	24028	0.0414615	0.0185522	0.0727671	0.158515	0.110267	0.214101	0.582759	0.437327	0.719507	0.0412723	0	0.10558	0.0757812	0.0292379	0.120464	0.258925	0.111412	0.410523
Haacht	24033	0.0325261	0.017967	0.0513267	0.158557	0.11436	0.20823	0.618385	0.481823	0.741767	0.0648788	0.0113626	0.121591	0.0611521	0.029268	0.094597	0.223026	0.0896234	0.364309
Herent	24038	0.0307416	0.0141961	0.0532763	0.153299	0.106702	0.20658	0.650651	0.51014	0.773771	0.0798061	0.0252537	0.138337	0.0427514	0.0101557	0.0758293	0.196186	0.0609801	0.340472
Hoegaarden	24041	0.0380983	0.0203836	0.0609739	0.15925	0.113685	0.210807	0.636619	0.493324	0.766883	0.0622593	0.00600862	0.120641	0.0588926	0.02308	0.0959191	0.20387	0.0650277	0.352264
Holsbeek	24043	0.0260865	0.0114316	0.046476	0.137494	0.0935444	0.187789	0.663776	0.521752	0.786592	0.0709163	0.019341	0.126695	0.0404911	0.00994096	0.0717284	0.198886	0.0638292	0.344165
Huldenberg	24045	0.0340543	0.0178913	0.0551451	0.154429	0.112718	0.201567	0.64483	0.533897	0.748542	0.0631463	0.0118973	0.117105	0.0572282	0.0243645	0.0908667	0.2009	0.0882771	0.319212
Keerbergen	24048	0.0268232	0.00959185	0.051998	0.141049	0.0920368	0.198452	0.656328	0.509094	0.784734	0.071688	0.0128439	0.135336	0.0425379	0.00626162	0.0791905	0.2025	0.0594321	0.354954
Kortenaken	24054	0.0273081	0.0137484	0.0452547	0.16258	0.115337	0.216464	0.589594	0.441791	0.727502	0.060028	0.000962874	0.121571	0.0752443	0.0403754	0.11219	0.248047	0.0999068	0.401639
Kortenberg	24055	0.0280545	0.0155128	0.0439824	0.155633	0.11231	0.204147	0.625441	0.487711	0.749043	0.0727866	0.0223215	0.127108	0.0547918	0.0267413	0.0843974	0.219221	0.0848972	0.36077
Landen	24059	0.0482956	0.0255759	0.077889	0.176108	0.127513	0.22993	0.574991	0.434631	0.706086	0.042738	0	0.106372	0.0850747	0.0400528	0.129124	0.248957	0.106256	0.396044
Leuven	24062	0.0244799	0.00745955	0.0508675	0.16271	0.114906	0.217525	0.695616	0.600928	0.780135	0.100646	0.0462806	0.160242	0.0375846	0.00333197	0.0700822	0.141472	0.0404764	0.245768
Lubbeek	24066	0.0248586	0.00917081	0.0477708	0.137006	0.0914806	0.190133	0.663453	0.521072	0.785767	0.0739475	0.0207737	0.132031	0.0381996	0.00613994	0.0704143	0.199618	0.0630326	0.345351
Oud-Heverlee	24086	0.0264892	0.00736269	0.0550703	0.133388	0.0838887	0.191331	0.699336	0.553817	0.820151	0.0775853	0.0206984	0.140126	0.0293133	0	0.0643132	0.16757	0.0304982	0.316858
Rotselaar	24094	0.0341896	0.0179057	0.0553039	0.145195	0.105191	0.19059	0.645202	0.540393	0.740716	0.0640682	0.0156013	0.115391	0.0469373	0.0153973	0.0793351	0.209647	0.102736	0.320628
Tervuren	24104	0.0221115	0.00858081	0.0417996	0.170829	0.122253	0.225231	0.644213	0.527391	0.752035	0.0899996	0.0324064	0.150879	0.0587182	0.0259757	0.0932548	0.185008	0.0646672	0.310422
Tienen	24107	0.0398792	0.0221343	0.0623271	0.186597	0.137613	0.240474	0.572747	0.442469	0.698999	0.0567027	0	0.120013	0.0900146	0.0504989	0.130573	0.240535	0.104412	0.380146
Tremelo	24109	0.0257757	0.0117926	0.0448207	0.15106	0.104979	0.203865	0.617089	0.471578	0.748318	0.063098	0.00688728	0.122973	0.0621863	0.028972	0.0973962	0.231909	0.0895674	0.381914
Zoutleeuw	24130	0.0365995	0.0129696	0.0716339	0.160442	0.108145	0.220849	0.588037	0.437307	0.727948	0.0516644	0	0.121855	0.0721783	0.0217189	0.120522	0.251691	0.0986204	0.410989
Linter	24133	0.0436978	0.0180108	0.0795837	0.16834	0.11602	0.228154	0.571185	0.421186	0.712972	0.0455905	0	0.115915	0.0790512	0.0273542	0.128638	0.260934	0.106712	0.418956
Scherpenheuvel-Zichem	24134	0.0319308	0.018387	0.0490423	0.166782	0.120864	0.218328	0.575339	0.431074	0.709469	0.0578279	0.000779994	0.117305	0.0770233	0.0434159	0.112131	0.257849	0.112638	0.408183
Tielt-Winge	24135	0.0323093	0.0169083	0.0523283	0.147367	0.104569	0.196006	0.630654	0.490536	0.757173	0.0589123	0.00669045	0.114294	0.0561458	0.0237075	0.0897907	0.221582	0.0849809	0.365573
Glabbeek	24137	0.0379265	0.0174271	0.066053	0.151086	0.104649	0.20402	0.620639	0.476144	0.75103	0.0552958	0	0.115885	0.0578632	0.0169483	0.0982759	0.228239	0.08559	0.377609
Beauvechain	25005	0.0370719	0.0158442	0.0668038	0.161883	0.109614	0.221489	0.666003	0.520352	0.790544	0.0696693	0.00585511	0.137363	0.0551422	0.0124103	0.0983674	0.172631	0.0311421	0.323664
Braine-l'Alleud	25014	0.037493	0.0218962	0.0571143	0.185956	0.138731	0.238269	0.646845	0.529998	0.754882	0.0811653	0.0248152	0.140078	0.0672978	0.0338799	0.102167	0.167079	0.0482304	0.293384
Braine-le-ChÃ¢teau	25015	0.0419704	0.0200181	0.0716954	0.185782	0.129628	0.250128	0.638953	0.494057	0.767973	0.0694835	0	0.143565	0.0743279	0.0276219	0.122034	0.17546	0.0303019	0.328368
Chaumont-Gistoux	25018	0.0414189	0.0146875	0.0785075	0.159461	0.104161	0.223943	0.6728	0.528139	0.796013	0.0743013	0.00624731	0.146343	0.043741	0	0.0915101	0.16777	0.027248	0.319156
Court-Saint-Etienne	25023	0.0422919	0.0185604	0.0749411	0.179692	0.123035	0.24397	0.653838	0.511237	0.778073	0.0777765	0.00792743	0.150728	0.0596239	0.0126654	0.106515	0.16683	0.0259626	0.316814
Genappe	25031	0.0398043	0.0216513	0.0633608	0.177327	0.127336	0.233534	0.63877	0.502679	0.75967	0.0727927	0.0122257	0.136592	0.0647295	0.0269524	0.103679	0.183819	0.0487724	0.325643
Grez-Doiceau	25037	0.0362689	0.0180456	0.0602623	0.175015	0.124565	0.232551	0.643087	0.505418	0.763497	0.0792926	0.0185554	0.143397	0.059453	0.0220241	0.0982622	0.181881	0.0463996	0.323692
Incourt	25043	0.0370893	0.0179708	0.0628009	0.173174	0.121098	0.23228	0.6525	0.510921	0.775141	0.0713113	0.00723514	0.138348	0.0647735	0.0245171	0.10648	0.174769	0.0357456	0.322637
Ittre	25044	0.0313818	0.0157544	0.0519637	0.172282	0.121928	0.229106	0.655932	0.517101	0.778101	0.0812202	0.0212979	0.145153	0.0596799	0.025182	0.0957251	0.171862	0.0359674	0.316297
Jodoigne	25048	0.0400573	0.0239067	0.0600468	0.200241	0.146834	0.259841	0.756909	0.680223	0.82585	0.07064	0.00465332	0.139003	0.0895441	0.0506348	0.130161	0.047373	0	0.136369
La Hulpe	25050	0.0277628	0.00957804	0.0550545	0.172771	0.116458	0.237006	0.639841	0.49342	0.769372	0.0957769	0.0306521	0.165918	0.0492311	0.0108937	0.0878322	0.187655	0.0411975	0.341952
Mont-Saint-Guibert	25068	0.0382225	0.0165782	0.0682273	0.16367	0.114269	0.219812	0.663005	0.551681	0.761628	0.0771581	0.0171329	0.140916	0.0482891	0.00631268	0.0894943	0.173188	0.0587742	0.292634
Nivelles	25072	0.0380332	0.0217698	0.0584145	0.2032	0.149723	0.262886	0.59815	0.460873	0.724103	0.0854573	0.0218043	0.152815	0.0797094	0.0428741	0.118611	0.198441	0.0579062	0.342581
Perwez	25084	0.0407075	0.0242165	0.0611331	0.192395	0.141024	0.249832	0.628227	0.489305	0.753433	0.0728149	0.0102351	0.138439	0.0788722	0.0414207	0.118454	0.179388	0.0408876	0.324825
Rixensart	25091	0.0283389	0.0126388	0.050056	0.177343	0.12457	0.237331	0.62841	0.486837	0.756171	0.0941924	0.0329326	0.160296	0.0548114	0.0206717	0.0905861	0.194316	0.0525995	0.343674
Tubize	25105	0.0481846	0.03006	0.0703917	0.231542	0.176648	0.291709	0.560417	0.446941	0.66675	0.0603716	0	0.131468	0.122985	0.0785934	0.168362	0.207897	0.0842981	0.332696
Villers-la-Ville	25107	0.040293	0.0199229	0.0672377	0.183199	0.130559	0.242127	0.597583	0.476559	0.704163	0.0778699	0.0141493	0.14497	0.0650358	0.0238125	0.107271	0.219102	0.0940044	0.346919
Waterloo	25110	0.0269707	0.0111736	0.0493703	0.187028	0.134099	0.246198	0.632443	0.515472	0.742286	0.0984231	0.0369274	0.164092	0.0616346	0.0266478	0.0974912	0.180609	0.0568298	0.30779
Wavre	25112	0.0392868	0.0224821	0.0605375	0.200297	0.150119	0.25589	0.551796	0.450723	0.645695	0.0876554	0.0276113	0.151263	0.0733552	0.0370739	0.111281	0.247914	0.136364	0.359923
Chastre	25117	0.0360876	0.015708	0.063913	0.169043	0.115312	0.230202	0.660597	0.51991	0.78334	0.0753236	0.00969595	0.144428	0.0576316	0.0157031	0.100603	0.170087	0.0312933	0.317461
HÃ©lÃ©cine	25118	0.0475297	0.0269478	0.0737267	0.199266	0.144542	0.260394	0.613808	0.469174	0.745968	0.0577869	0	0.128683	0.0939491	0.0485511	0.140101	0.187137	0.0410861	0.34055
Lasne	25119	0.0217748	0.00589212	0.0471697	0.148412	0.0946055	0.212037	0.673482	0.525816	0.80017	0.0899533	0.0288519	0.157709	0.0366836	0.00160102	0.0714676	0.178134	0.0354837	0.332163
Orp-Jauche	25120	0.0438594	0.0252707	0.0671659	0.198404	0.144932	0.257846	0.610805	0.468006	0.740017	0.0653509	0	0.134209	0.0891933	0.047594	0.132414	0.190805	0.0483994	0.340161
Ottignies-Louvain-la-Neuve	25121	0.0312392	0.0112194	0.0608554	0.170886	0.115338	0.234579	0.668262	0.527377	0.79	0.0950816	0.0310511	0.164794	0.0445648	0.00426536	0.0837203	0.160976	0.0212726	0.308845
Ramillies	25122	0.0443152	0.0236225	0.070789	0.182809	0.13006	0.24228	0.640849	0.498174	0.768232	0.0647016	0	0.133516	0.0737926	0.0305675	0.117593	0.175966	0.0340513	0.326203
Rebecq	25123	0.0511873	0.0270695	0.0825528	0.210326	0.151159	0.275998	0.595764	0.449282	0.72949	0.0561439	0	0.13335	0.102995	0.0516377	0.154272	0.194251	0.0433968	0.349678
Walhain	25124	0.0363069	0.0136878	0.0688793	0.1605	0.106234	0.223666	0.682323	0.539416	0.801483	0.0778842	0.0126708	0.148313	0.046309	0.00138792	0.089627	0.157202	0.0198201	0.305559
Beernem	31003	0.0415859	0.0185196	0.0728964	0.144727	0.0993607	0.197197	0.608247	0.465241	0.738492	0.0548963	0	0.114644	0.048245	0.00540053	0.0887514	0.247083	0.104951	0.393639
Blankenberge	31004	0.0467208	0.0172501	0.0897213	0.211578	0.141791	0.290872	0.471919	0.315936	0.632932	0.0533818	0	0.146869	0.111475	0.0446553	0.17604	0.316508	0.140297	0.489417
Brugge	31005	0.038042	0.0213107	0.059231	0.179595	0.135674	0.228038	0.54351	0.456891	0.628001	0.0747049	0.0220948	0.130056	0.0668485	0.0335184	0.100963	0.27681	0.17964	0.374346
Damme	31006	0.0341204	0.015899	0.0586916	0.148256	0.101686	0.20236	0.575196	0.419981	0.717158	0.0532727	0	0.114717	0.0608627	0.0225848	0.0998735	0.276668	0.123146	0.435849
Jabbeke	31012	0.0350812	0.015447	0.0619777	0.140659	0.094508	0.193727	0.611832	0.46074	0.74776	0.0607378	0.00481314	0.120029	0.0448403	0.00709772	0.0820134	0.247614	0.100296	0.401928
Oostkamp	31022	0.0420857	0.0221793	0.0678312	0.163385	0.117089	0.215748	0.562842	0.422526	0.697061	0.0598589	0.00236389	0.119232	0.0614407	0.0229547	0.099933	0.273351	0.13108	0.419231
Torhout	31033	0.0472543	0.0221795	0.0809593	0.160725	0.112236	0.216171	0.571703	0.42902	0.705837	0.0539506	0	0.118003	0.0595206	0.0128753	0.103913	0.267533	0.122772	0.417234
Zedelgem	31040	0.0557251	0.0290223	0.090357	0.172398	0.127097	0.222903	0.51831	0.409936	0.621811	0.0474131	0	0.107868	0.0692594	0.0209292	0.11548	0.309418	0.192965	0.42635
Zuienkerke	31042	0.0457238	0.0118283	0.0926239	0.134281	0.0803894	0.198815	0.624065	0.445191	0.775013	0.0481279	0	0.120818	0.0404293	0	0.0946313	0.241666	0.0726487	0.421469
Knokke-Heist	31043	0.0299317	0.00623207	0.070875	0.183816	0.107966	0.274953	0.506581	0.325471	0.684172	0.0822565	0	0.18492	0.0716283	0.0104507	0.13349	0.309603	0.111462	0.504938
Diksmuide	32003	0.049364	0.0255618	0.0800405	0.177812	0.127221	0.234537	0.543994	0.400971	0.680912	0.0508164	0	0.117697	0.0776313	0.031239	0.123316	0.278633	0.131388	0.42809
Houthulst	32006	0.0393844	0.0153303	0.0739371	0.180489	0.121707	0.247484	0.538017	0.383591	0.687363	0.0549232	0	0.133716	0.0861818	0.0329742	0.138581	0.282071	0.11897	0.447324
Koekelare	32010	0.0544162	0.027117	0.0901276	0.181574	0.128539	0.241489	0.540406	0.395553	0.680777	0.042283	0	0.112154	0.0848748	0.0327106	0.134485	0.277969	0.127274	0.431823
Kortemark	32011	0.0572915	0.0250799	0.101741	0.184986	0.129022	0.248578	0.528884	0.384138	0.670006	0.0436618	0	0.11858	0.0840324	0.0238159	0.140255	0.286335	0.133407	0.440521
Lo-Reninge	32030	0.0395962	0.0169622	0.0712973	0.161281	0.110418	0.219484	0.569653	0.418807	0.711077	0.0591858	0	0.126165	0.0624987	0.0170453	0.106804	0.268894	0.116071	0.426768
Ieper	33011	0.0497834	0.0275312	0.0778708	0.183702	0.132533	0.241363	0.545529	0.40085	0.683618	0.0541813	0	0.121354	0.0797375	0.0352304	0.124229	0.27073	0.12216	0.423338
Mesen	33016	0.0285115	0.0104309	0.0552915	0.2152	0.141438	0.299478	0.525127	0.348461	0.696543	0.0706695	0	0.169864	0.116019	0.0586101	0.176612	0.260296	0.0717304	0.451808
Poperinge	33021	0.0549598	0.0227343	0.0998198	0.180835	0.122474	0.248012	0.536043	0.378277	0.688804	0.0506943	0	0.128986	0.0751811	0.0135316	0.132898	0.283315	0.117287	0.451688
Wervik	33029	0.0378323	0.019243	0.0625299	0.198742	0.142791	0.261174	0.532198	0.386321	0.672721	0.0648219	0	0.137773	0.0960877	0.0518093	0.141952	0.268712	0.115558	0.422545
Zonnebeke	33037	0.04569	0.0234306	0.0744511	0.171274	0.125046	0.223386	0.567439	0.461873	0.67033	0.0491663	0	0.110144	0.0764172	0.0329091	0.119206	0.261366	0.146576	0.376989
Heuvelland	33039	0.0455666	0.0224371	0.0761662	0.169373	0.116213	0.229781	0.571742	0.413401	0.71989	0.047689	0	0.117929	0.0761176	0.0289152	0.122833	0.258624	0.0997778	0.423012
Langemark-Poelkapelle	33040	0.0537368	0.0249489	0.0925627	0.178264	0.123698	0.24015	0.551971	0.40362	0.693801	0.045589	0	0.117971	0.0789384	0.023873	0.131093	0.26947	0.115373	0.427109
Vleteren	33041	0.0359275	0.0140103	0.0671988	0.166653	0.111056	0.230198	0.548072	0.389055	0.701094	0.0594405	0	0.132649	0.0712851	0.0231723	0.119063	0.285431	0.121908	0.452396
Anzegem	34002	0.0383949	0.0209262	0.0605813	0.154151	0.111862	0.201754	0.645727	0.549273	0.737689	0.0600775	0.00814791	0.114796	0.0556786	0.0215335	0.0904757	0.200261	0.097242	0.306425
Avelgem	34003	0.051777	0.0270428	0.0837002	0.179322	0.128401	0.236511	0.553575	0.412464	0.6875	0.0458746	0	0.112933	0.0816706	0.0339057	0.12827	0.266985	0.120273	0.415018
Deerlijk	34009	0.0396935	0.0231092	0.0605041	0.173774	0.126177	0.227056	0.562941	0.420366	0.696388	0.0616225	0.00288713	0.122666	0.0724584	0.0364359	0.109805	0.262976	0.118198	0.411251
Harelbeke	34013	0.0486836	0.0245147	0.080816	0.178628	0.130299	0.232767	0.531791	0.429789	0.629108	0.0596102	0	0.123253	0.0703345	0.0244739	0.115243	0.289668	0.177871	0.401161
Kortrijk	34022	0.0303755	0.0176575	0.0462929	0.17334	0.129228	0.222561	0.555624	0.447435	0.658896	0.0770613	0.0249996	0.132127	0.0659033	0.0367265	0.0968532	0.270995	0.155884	0.38825
Kuurne	34023	0.0418952	0.0227614	0.0661604	0.176795	0.126509	0.233163	0.534847	0.387891	0.676534	0.0548474	0	0.120869	0.080052	0.0385149	0.121955	0.288538	0.137144	0.44231
Lendelede	34025	0.0371803	0.0197028	0.0598664	0.172026	0.123169	0.226674	0.559003	0.418541	0.692336	0.0666713	0.00710306	0.128787	0.068174	0.0310586	0.106523	0.268874	0.125396	0.415853
Menen	34027	0.0358297	0.0129581	0.0695847	0.207706	0.14255	0.280949	0.511766	0.358996	0.661204	0.0654459	0	0.151419	0.10643	0.0503863	0.162535	0.280859	0.115457	0.445374
Waregem	34040	0.0470503	0.0269088	0.07213	0.15951	0.116512	0.207737	0.58337	0.487686	0.674953	0.0483308	0	0.104317	0.0641292	0.0259295	0.102121	0.25711	0.153198	0.361493
Wevelgem	34041	0.0503037	0.0231168	0.0871578	0.173163	0.120716	0.233074	0.563871	0.418025	0.700991	0.0527608	0	0.122503	0.070098	0.0188269	0.119106	0.26318	0.113153	0.416356
Zwevegem	34042	0.0423	0.024363	0.0649818	0.165804	0.120381	0.216773	0.578317	0.440294	0.707363	0.0571139	0.00105027	0.115516	0.0663899	0.029966	0.103693	0.255685	0.117265	0.398425
Spiere-Helkijn	34043	0.0435642	0.0171779	0.0813805	0.184704	0.124799	0.253116	0.559319	0.407098	0.703202	0.055788	0	0.135719	0.0853514	0.0290129	0.140247	0.255873	0.0971575	0.417856
Bredene	35002	0.0688236	0.0268091	0.127479	0.19094	0.12619	0.265248	0.520006	0.356488	0.677428	0.034669	0	0.119113	0.0874476	0.0112617	0.155412	0.288678	0.115511	0.462598
Gistel	35005	0.0635329	0.0307788	0.106413	0.181634	0.125913	0.245085	0.546761	0.396378	0.690112	0.0430233	0	0.116593	0.0750775	0.0166002	0.129772	0.271668	0.115996	0.429294
Ichtegem	35006	0.0622846	0.0307548	0.104214	0.181851	0.131449	0.23859	0.527975	0.416048	0.634881	0.0391121	0	0.106756	0.0804544	0.0238313	0.133028	0.290054	0.168985	0.411459
Middelkerke	35011	0.0437347	0.0142953	0.0884442	0.201288	0.137211	0.273919	0.512932	0.394757	0.631198	0.0621533	0	0.148921	0.0954001	0.0304557	0.157579	0.285679	0.148157	0.421416
Oostende	35013	0.0423129	0.0171362	0.0778353	0.203234	0.149201	0.263442	0.506941	0.40534	0.608829	0.070023	0	0.142958	0.0908978	0.0377011	0.143843	0.29011	0.17222	0.406883
Oudenburg	35014	0.0536769	0.0256773	0.0907417	0.181087	0.127341	0.241886	0.524859	0.380457	0.666937	0.0462272	0	0.117262	0.0811831	0.0279886	0.132219	0.294056	0.141518	0.447989
De Haan	35029	0.032732	0.0136155	0.0596812	0.17945	0.120488	0.246572	0.51942	0.364853	0.670509	0.0710206	0	0.147988	0.0756977	0.0305859	0.122897	0.301116	0.136246	0.465624
Hooglede	36006	0.0458451	0.0223666	0.0768741	0.158876	0.111193	0.213428	0.583053	0.438599	0.718034	0.0555624	0	0.1183	0.0574681	0.0135094	0.100251	0.258086	0.112259	0.408207
Ingelmunster	36007	0.0470337	0.0207136	0.0833868	0.181098	0.126886	0.242607	0.533427	0.387048	0.674288	0.0512808	0	0.123991	0.0827832	0.0298412	0.133505	0.285672	0.132858	0.439857
Izegem	36008	0.0443878	0.01931	0.0791185	0.171682	0.121968	0.227718	0.543307	0.437765	0.646262	0.0529811	0	0.119078	0.0743134	0.0252246	0.121395	0.284667	0.168403	0.401257
Ledegem	36010	0.0544616	0.0220529	0.0994158	0.184172	0.125713	0.250795	0.533734	0.388369	0.67659	0.0502245	0	0.127696	0.0794861	0.0181862	0.137098	0.281695	0.12645	0.43812
Lichtervelde	36011	0.0470256	0.0246037	0.0762457	0.166326	0.11903	0.219584	0.568523	0.428929	0.700362	0.0519869	0	0.113936	0.0673136	0.0243827	0.109209	0.265121	0.123522	0.410131
Moorslede	36012	0.0508881	0.0221591	0.0910103	0.182974	0.127413	0.246448	0.542351	0.394365	0.685497	0.0531992	0	0.127614	0.0788862	0.0226745	0.132371	0.274868	0.118999	0.431893
Roeselare	36015	0.0422701	0.0209754	0.0705198	0.166589	0.120941	0.217609	0.626077	0.521722	0.728654	0.0577086	0	0.117347	0.0666105	0.0252381	0.106937	0.207344	0.0940117	0.323789
Staden	36019	0.0463819	0.020669	0.0813046	0.168007	0.116446	0.226829	0.560564	0.415125	0.698983	0.0531907	0	0.121543	0.0684341	0.0189577	0.116176	0.271494	0.123326	0.424203
Dentergem	37002	0.0533438	0.0260869	0.0893754	0.171921	0.120552	0.230242	0.567298	0.422171	0.704454	0.0491002	0	0.117252	0.0694768	0.0186906	0.117841	0.260787	0.112775	0.413463
Meulebeke	37007	0.0464541	0.0202749	0.0828884	0.17744	0.123995	0.238163	0.538747	0.394248	0.677189	0.0483137	0	0.119256	0.0826725	0.0304806	0.133075	0.284351	0.132934	0.437676
Oostrozebeke	37010	0.051087	0.0249655	0.0860039	0.184975	0.131305	0.245398	0.527409	0.384634	0.666775	0.0453073	0	0.116496	0.0885809	0.0366336	0.138313	0.287773	0.137188	0.439823
Pittem	37011	0.0705631	0.0253397	0.13229	0.185523	0.12208	0.258854	0.536464	0.379943	0.68673	0.0412667	0	0.126188	0.0736929	0	0.14354	0.278103	0.111992	0.446608
Ruiselede	37012	0.0409591	0.0212229	0.0667879	0.159922	0.112703	0.213633	0.588153	0.443284	0.722329	0.0579326	0	0.119431	0.0610301	0.0219737	0.100181	0.25192	0.106943	0.401786
Tielt	37015	0.0410728	0.0210388	0.0671699	0.16677	0.119617	0.220312	0.57249	0.434605	0.704123	0.0634711	0.0053833	0.124499	0.0622265	0.0231432	0.101124	0.260478	0.118675	0.405601
Wielsbeke	37017	0.0624757	0.0289369	0.107242	0.18474	0.128547	0.248392	0.548465	0.401096	0.689066	0.0418358	0	0.116653	0.0804281	0.0192794	0.13736	0.26631	0.11273	0.422709
Wingene	37018	0.046398	0.0230825	0.0772446	0.167881	0.118527	0.224179	0.564328	0.422177	0.698588	0.0530631	0	0.118007	0.0684199	0.0235209	0.112485	0.267691	0.122917	0.416733
Ardooie	37020	0.0494327	0.0238421	0.0835966	0.166398	0.120818	0.217068	0.558518	0.459505	0.653552	0.0503799	0	0.110902	0.0665853	0.0192053	0.111915	0.275157	0.1676	0.38331
Alveringem	38002	0.0604198	0.0176276	0.119717	0.165857	0.103228	0.240207	0.544536	0.378824	0.704238	0.0448632	0	0.130453	0.0605742	0	0.128672	0.289938	0.115334	0.466536
De Panne	38008	0.0383568	0.0116412	0.0794228	0.212628	0.135149	0.302989	0.475133	0.298893	0.654433	0.0679811	0	0.173512	0.10629	0.0378684	0.175821	0.312318	0.113527	0.50565
Koksijde	38014	0.0249179	0.00231752	0.0690065	0.152537	0.0783777	0.245847	0.566593	0.370052	0.747047	0.0831812	0	0.183803	0.0444378	0	0.100554	0.28136	0.0794856	0.489813
Nieuwpoort	38016	0.0354546	0.0117072	0.0714093	0.187672	0.126444	0.257509	0.499913	0.383042	0.615715	0.0675022	0	0.15007	0.0847147	0.0288614	0.140453	0.312558	0.178134	0.445517
Veurne	38025	0.0530744	0.0257014	0.0892012	0.186551	0.13001	0.251115	0.524113	0.370467	0.672371	0.0503592	0	0.126081	0.0831175	0.0291924	0.135372	0.289464	0.127548	0.451938
Aalst	41002	0.0272562	0.013598	0.0453897	0.166495	0.122092	0.215921	0.595669	0.483781	0.702542	0.0623886	0.00720156	0.119422	0.0768498	0.0436305	0.111822	0.237773	0.120531	0.358465
Denderleeuw	41011	0.0394357	0.0193026	0.0660958	0.183756	0.131284	0.242377	0.558599	0.414325	0.695439	0.0518552	0	0.120614	0.0924652	0.0478368	0.137378	0.25748	0.108815	0.409988
Geraardsbergen	41018	0.0414848	0.0170349	0.076051	0.17471	0.124328	0.232539	0.495895	0.366657	0.618858	0.0451411	0	0.113581	0.0880843	0.0372376	0.137448	0.329013	0.190625	0.465449
Haaltert	41024	0.0360183	0.0195314	0.0571311	0.160391	0.114368	0.212722	0.594741	0.452771	0.725932	0.0548006	0	0.114879	0.0695718	0.0335223	0.106693	0.244703	0.102682	0.391659
Herzele	41027	0.0323515	0.0158845	0.0542784	0.158482	0.112682	0.210538	0.582604	0.441695	0.714797	0.0569748	0	0.116616	0.0691562	0.0328397	0.106701	0.259115	0.116788	0.405615
Lede	41034	0.0301874	0.0171521	0.0467308	0.166659	0.121082	0.218019	0.575267	0.436386	0.706062	0.0649546	0.00971452	0.123362	0.071517	0.0398012	0.105129	0.258013	0.118048	0.401929
Ninove	41048	0.035944	0.0197437	0.0567403	0.181972	0.13299	0.236348	0.551341	0.412973	0.683498	0.0552489	0	0.118632	0.0907794	0.0525118	0.129804	0.26654	0.124761	0.411353
Sint-Lievens-Houtem	41063	0.0333277	0.0186506	0.0521356	0.171312	0.124586	0.223471	0.554082	0.41538	0.687532	0.0607339	0.00317733	0.120873	0.0772509	0.0425842	0.113491	0.274649	0.133934	0.419818
Zottegem	41081	0.0286158	0.0124428	0.0511273	0.170889	0.122605	0.225275	0.514896	0.412663	0.614127	0.0678638	0.00727133	0.13104	0.074409	0.0362097	0.114162	0.314164	0.200589	0.426864
Erpe-Mere	41082	0.0277682	0.0132827	0.0473406	0.15259	0.106368	0.204961	0.591443	0.448023	0.724393	0.0617725	0.00539221	0.12097	0.0630489	0.0293414	0.0985392	0.255775	0.111553	0.404663
Berlare	42003	0.0349358	0.014993	0.0626175	0.171399	0.118843	0.23148	0.558822	0.413423	0.698024	0.0549781	0	0.124938	0.0814856	0.0368251	0.126583	0.270089	0.119808	0.424556
Buggenhout	42004	0.0387977	0.0219768	0.0602442	0.158922	0.114844	0.208528	0.593802	0.456795	0.72155	0.0549693	0.000425241	0.1122	0.0651551	0.0301292	0.10119	0.247057	0.110579	0.389335
Dendermonde	42006	0.033871	0.0169658	0.0561816	0.182504	0.134701	0.235935	0.546183	0.434832	0.653131	0.0633674	0.00338664	0.125211	0.0852657	0.0471443	0.124357	0.270983	0.153105	0.391216
Hamme	42008	0.0399101	0.0145853	0.0771258	0.190975	0.13173	0.258034	0.541273	0.391357	0.682782	0.0601334	0	0.139395	0.090932	0.0356722	0.145034	0.26748	0.109913	0.426179
Laarne	42010	0.0220161	0.00641715	0.0467011	0.160353	0.103161	0.227146	0.59229	0.438888	0.733496	0.076605	0.00756977	0.151285	0.0617317	0.0213705	0.104201	0.247541	0.091735	0.408873
Lebbeke	42011	0.0312823	0.0164402	0.0506179	0.176247	0.126551	0.23165	0.563514	0.419317	0.698294	0.0635667	0.00195052	0.12733	0.0813979	0.0451548	0.119572	0.260059	0.113118	0.410495
Waasmunster	42023	0.0336885	0.0142074	0.0606723	0.155239	0.106114	0.211521	0.607571	0.462935	0.739658	0.0658271	0.00548141	0.129526	0.0557235	0.0157337	0.0962517	0.237161	0.093477	0.387451
Wetteren	42025	0.0303269	0.0117284	0.0573615	0.183459	0.127599	0.247063	0.545966	0.401033	0.685365	0.0666159	0	0.140266	0.0865157	0.0412555	0.133178	0.270505	0.118413	0.424319
Wichelen	42026	0.0316249	0.0134555	0.0569868	0.162103	0.112666	0.21865	0.559847	0.413651	0.69834	0.0563024	0	0.122124	0.0741752	0.0330936	0.115618	0.278254	0.129413	0.430031
Zele	42028	0.0383233	0.0189607	0.0640868	0.187708	0.135263	0.246003	0.566132	0.422353	0.700091	0.0592775	0	0.127635	0.0901074	0.0463057	0.134475	0.246245	0.0996821	0.395857
Assenede	43002	0.027911	0.0109303	0.0522423	0.171078	0.115688	0.234426	0.547952	0.391469	0.69701	0.0637739	0	0.136619	0.0793931	0.0364301	0.124169	0.280915	0.12014	0.446025
Eeklo	43005	0.0296581	0.0122649	0.0545817	0.19157	0.13243	0.258814	0.525345	0.372734	0.672331	0.0729574	0	0.150587	0.0889546	0.0440878	0.135884	0.283535	0.122682	0.445599
Kaprijke	43007	0.0289444	0.0140532	0.0490228	0.16144	0.112492	0.216956	0.560048	0.409246	0.702736	0.0657363	0.00603909	0.128979	0.0667595	0.0313963	0.104135	0.278735	0.126129	0.434345
Maldegem	43010	0.0376833	0.0213955	0.0580568	0.182683	0.132842	0.239127	0.538774	0.416761	0.655734	0.0661137	0.00520661	0.130076	0.0788861	0.0422495	0.116735	0.278454	0.148854	0.409323
Sint-Laureins	43014	0.0257064	0.0112214	0.0457724	0.150871	0.101503	0.208646	0.58585	0.431045	0.729797	0.0649405	0.00488635	0.129587	0.0602242	0.0254349	0.0970782	0.262988	0.108635	0.424554
Zelzate	43018	0.0381416	0.0163142	0.0686977	0.193244	0.131973	0.263208	0.523093	0.367669	0.673854	0.0544006	0	0.136629	0.100702	0.047587	0.154487	0.283937	0.119077	0.449002
Aalter	44001	0.0325777	0.0185462	0.0502668	0.159535	0.115359	0.209624	0.594334	0.454602	0.722566	0.0686171	0.0159588	0.124752	0.0583397	0.0283551	0.0898375	0.246071	0.107477	0.389644
Deinze	44011	0.0340896	0.0199044	0.0518334	0.163297	0.11996	0.212435	0.574077	0.439	0.702416	0.0667059	0.0150236	0.122165	0.0625013	0.0320139	0.0941917	0.262516	0.125855	0.403468
De Pinte	44012	0.0205658	0.00591957	0.0432909	0.135023	0.0840875	0.195912	0.65143	0.495221	0.787161	0.0829762	0.025729	0.147777	0.0314807	0	0.0631645	0.213501	0.0640303	0.374955
Destelbergen	44013	0.0253542	0.0118169	0.0439192	0.168593	0.115177	0.229725	0.569303	0.460689	0.669935	0.0881897	0.0262992	0.155219	0.0550488	0.0224503	0.0899003	0.261927	0.14316	0.38174
Evergem	44019	0.0355537	0.0178938	0.0588453	0.176889	0.126076	0.23382	0.537161	0.392567	0.676412	0.0562887	0	0.122275	0.0850472	0.0444878	0.126428	0.286251	0.136669	0.438757
Gavere	44020	0.0315886	0.0156963	0.0528222	0.161532	0.116377	0.212599	0.567846	0.450578	0.67767	0.0628482	0.00727078	0.121218	0.0670952	0.0319928	0.103406	0.270563	0.149517	0.393858
Gent	44021	0.0237713	0.0101551	0.0430317	0.173488	0.131184	0.220327	0.588392	0.507369	0.666164	0.0952786	0.0451422	0.148072	0.0544383	0.0243972	0.0856298	0.237813	0.147446	0.328909
Knesselare	44029	0.0270927	0.0117359	0.0486418	0.160594	0.109636	0.218656	0.574676	0.424238	0.716965	0.0679456	0.00585905	0.133625	0.065556	0.0287146	0.104086	0.265121	0.112035	0.423135
Lochristi	44034	0.031236	0.0171405	0.0492143	0.158328	0.113497	0.209181	0.585769	0.445054	0.716418	0.064707	0.0107308	0.12209	0.0623847	0.0307591	0.0953771	0.25608	0.115188	0.402418
Lovendegem	44036	0.0173904	0.00607978	0.0343847	0.156986	0.101445	0.221963	0.585256	0.430128	0.729558	0.0853256	0.020499	0.156306	0.0542695	0.0222198	0.0901895	0.257667	0.0992977	0.422112
Melle	44040	0.029617	0.0162818	0.0465667	0.167005	0.120906	0.218362	0.611439	0.48695	0.730404	0.0748481	0.0196269	0.132864	0.0625399	0.0313771	0.0957246	0.221678	0.0930305	0.355464
Merelbeke	44043	0.029103	0.0163546	0.0452496	0.162748	0.116721	0.213911	0.590096	0.449938	0.720974	0.0743664	0.0206298	0.131519	0.0592789	0.0296851	0.0903129	0.247453	0.106704	0.393498
Moerbeke	44045	0.0362702	0.02069	0.0558306	0.171325	0.123689	0.225004	0.563284	0.419319	0.697685	0.0579393	0	0.119716	0.0771159	0.0410653	0.114804	0.265024	0.119747	0.414837
Nazareth	44048	0.0318743	0.0176256	0.0502418	0.156351	0.112052	0.206353	0.594391	0.454425	0.724591	0.0672332	0.0139183	0.12355	0.0572435	0.0263065	0.0899225	0.249337	0.110993	0.394352
Nevele	44049	0.0255279	0.0117623	0.0443327	0.1543	0.107124	0.208259	0.604514	0.458751	0.736998	0.0742446	0.0184129	0.134102	0.0545275	0.0230381	0.0878147	0.24126	0.0970315	0.391091
Oosterzele	44052	0.0313211	0.0160231	0.0514535	0.148073	0.103985	0.19836	0.604627	0.463644	0.73499	0.0625916	0.00939666	0.119271	0.0541602	0.0218858	0.0875511	0.247211	0.106679	0.393194
Sint-Martens-Latem	44064	0.0168307	0.00212011	0.0437184	0.120505	0.0652851	0.189465	0.677928	0.504934	0.819454	0.0812803	0.0205057	0.153422	0.0223939	0	0.0537499	0.201878	0.0394547	0.379537
Waarschoot	44072	0.0322924	0.0113091	0.0632085	0.173426	0.116726	0.238855	0.556697	0.402343	0.703691	0.0621699	0	0.137498	0.0789642	0.0306339	0.127628	0.270059	0.109944	0.432955
Wachtebeke	44073	0.0298316	0.0164662	0.0470187	0.177428	0.1325	0.227434	0.551493	0.455315	0.646148	0.0655111	0.0098583	0.123488	0.0820857	0.0488989	0.117139	0.271241	0.165092	0.378195
Zomergem	44080	0.0250688	0.00767227	0.0522981	0.173881	0.113885	0.243271	0.56113	0.406036	0.706522	0.0764148	0.00175621	0.154916	0.0723972	0.0274529	0.119618	0.264977	0.102977	0.429872
Zulte	44081	0.057467	0.0275667	0.0964025	0.162399	0.112302	0.21946	0.578852	0.432155	0.714125	0.043887	0	0.110599	0.0610448	0.00782565	0.111065	0.259389	0.111693	0.411597
Kruishoutem	45017	0.0350345	0.0167481	0.0594292	0.138982	0.0964137	0.187467	0.624737	0.485973	0.750743	0.0594657	0.00802398	0.11426	0.0444819	0.00957973	0.0791947	0.236279	0.101505	0.379995
Oudenaarde	45035	0.0325535	0.0195139	0.0488388	0.162772	0.119067	0.211836	0.578861	0.441763	0.707201	0.0666832	0.0144484	0.121847	0.0635356	0.0338682	0.0946415	0.258123	0.120713	0.400405
Ronse	45041	0.036027	0.0203569	0.0558196	0.202252	0.147593	0.262331	0.536558	0.392718	0.675825	0.0666156	0	0.13689	0.099609	0.0587735	0.142476	0.26096	0.110417	0.412744
Zingem	45057	0.0322836	0.0189093	0.0492331	0.16489	0.119592	0.215748	0.578383	0.437912	0.709074	0.0659938	0.01169	0.123257	0.0666123	0.0356522	0.0993492	0.256704	0.116855	0.400627
Brakel	45059	0.0332546	0.0160633	0.0564867	0.179736	0.128994	0.237561	0.534307	0.393411	0.671304	0.0578529	0	0.125415	0.0886286	0.0473794	0.131197	0.285795	0.138679	0.435475
Kluisbergen	45060	0.0363823	0.0164112	0.0636974	0.178368	0.12514	0.239198	0.545854	0.399426	0.685888	0.0651988	0	0.135171	0.0767873	0.0332955	0.121056	0.275774	0.123329	0.431198
Wortegem-Petegem	45061	0.0376081	0.0205252	0.0595495	0.146563	0.103755	0.195143	0.611263	0.47112	0.738748	0.0591511	0.00711551	0.113871	0.0498041	0.016425	0.0835965	0.242471	0.105157	0.385049
Horebeke	45062	0.0191272	0.00836575	0.0342591	0.165405	0.111844	0.227174	0.550172	0.397511	0.696942	0.0844482	0.0219717	0.151852	0.0618294	0.0305111	0.0965752	0.284212	0.127398	0.445364
Lierde	45063	0.0368916	0.0151786	0.0675406	0.171215	0.11877	0.231496	0.546248	0.396149	0.688673	0.0549493	0	0.125585	0.0793745	0.0320786	0.126907	0.282758	0.127301	0.439804
Maarkedal	45064	0.0274939	0.0147611	0.0439589	0.15536	0.110911	0.205583	0.594321	0.453022	0.725458	0.0712866	0.0190956	0.127433	0.0565794	0.0273747	0.0871686	0.250208	0.109251	0.395483
Zwalm	45065	0.0354951	0.0196939	0.0556637	0.16687	0.120873	0.218388	0.572131	0.430904	0.705071	0.0580104	0.000730106	0.117672	0.0733648	0.0380507	0.110213	0.261076	0.118218	0.406911
Beveren	46003	0.0338192	0.0137285	0.0626892	0.177899	0.125857	0.236476	0.558034	0.427779	0.680924	0.0584967	0	0.127005	0.0855831	0.0398468	0.131366	0.263992	0.128004	0.403339
Kruibeke	46013	0.0296007	0.0123889	0.0537677	0.182924	0.129005	0.243922	0.56566	0.421122	0.70123	0.0683467	0.000214839	0.138924	0.0849765	0.042963	0.128853	0.251335	0.102095	0.404539
Lokeren	46014	0.0328465	0.0172452	0.0532721	0.176845	0.131288	0.227527	0.536861	0.429447	0.638793	0.067455	0.0112195	0.125874	0.0765438	0.0411897	0.113452	0.286638	0.171768	0.400966
Sint-Gillis-Waas	46020	0.0343668	0.0112814	0.0694967	0.185979	0.124682	0.256465	0.546637	0.390084	0.695138	0.0653444	0	0.147753	0.0862681	0.0320393	0.140264	0.267754	0.103536	0.4342
Saint-Nicolas	46021	0.026955	0.0112806	0.0490663	0.190702	0.136342	0.252086	0.551291	0.435699	0.66373	0.0791092	0.0111571	0.14999	0.0846375	0.044379	0.127807	0.25836	0.131132	0.386258
Stekene	46024	0.0414974	0.0143344	0.0819712	0.194625	0.132533	0.264781	0.496409	0.376098	0.612977	0.0569924	0	0.141146	0.0961355	0.0344776	0.155281	0.308599	0.172963	0.443544
Temse	46025	0.0398164	0.0198258	0.0662745	0.181419	0.13361	0.234905	0.573558	0.466754	0.676881	0.05504	0	0.117434	0.0865625	0.044664	0.128472	0.245293	0.129813	0.363705
Ath	51004	0.0449653	0.0258324	0.068948	0.206712	0.154612	0.26415	0.601058	0.491864	0.706376	0.0611562	0	0.127989	0.100591	0.0584061	0.144001	0.192401	0.0737809	0.312616
Belle	51008	0.0450828	0.0272074	0.0671624	0.21977	0.162283	0.282845	0.582203	0.439724	0.714336	0.0614373	0	0.135718	0.11325	0.0685833	0.159249	0.198105	0.0519913	0.347491
Bernissart	51009	0.0497459	0.023729	0.0840723	0.220607	0.155742	0.292944	0.602537	0.450936	0.741265	0.0553469	0	0.141288	0.115514	0.057322	0.173645	0.177077	0.0205085	0.340543
Brugelette	51012	0.0589155	0.023175	0.110205	0.224742	0.153254	0.305493	0.561734	0.405294	0.708529	0.0476485	0	0.142332	0.118178	0.0447349	0.18714	0.213488	0.0454739	0.385132
ChiÃ¨vres	51014	0.038486	0.018167	0.0661114	0.199265	0.140764	0.264737	0.592093	0.447286	0.725273	0.0650707	0	0.141809	0.0957082	0.047442	0.144846	0.208916	0.0597911	0.363085
Ellezelles	51017	0.0299278	0.0150513	0.0496554	0.190289	0.135125	0.252716	0.581386	0.433955	0.717324	0.0749443	0.0070073	0.146632	0.0854172	0.0459667	0.127522	0.228499	0.0791909	0.383596
Flobecq	51019	0.0419698	0.0246713	0.0634906	0.211009	0.153364	0.275513	0.564942	0.417564	0.702805	0.0686709	0	0.143209	0.100369	0.0574341	0.145326	0.224166	0.0713231	0.380143
Frasnes-lez-Anvaing	51065	0.0324997	0.0181065	0.0508396	0.18369	0.132655	0.240799	0.604488	0.462584	0.733864	0.0733621	0.0110324	0.138195	0.077828	0.0419084	0.115975	0.211925	0.0703856	0.361312
Chapelle-lez-Herlaimont	52010	0.0602298	0.0303539	0.0995164	0.245274	0.179687	0.317305	0.561942	0.419552	0.697302	0.0427826	0	0.12828	0.142262	0.0797491	0.201928	0.193028	0.040461	0.347896
Charleroi	52011	0.0428689	0.0256362	0.0644508	0.245732	0.197263	0.296842	0.59794	0.522203	0.671552	0.0636452	0	0.127964	0.139217	0.0956967	0.183672	0.156336	0.066564	0.246974
ChÃ¢telet	52012	0.0495756	0.0231833	0.0850473	0.245656	0.177333	0.32112	0.555351	0.408947	0.695468	0.0498584	0	0.140691	0.146222	0.0831628	0.207497	0.199273	0.0405839	0.359434
Courcelles	52015	0.0555533	0.0299829	0.0882403	0.232335	0.17583	0.294457	0.583459	0.479764	0.683146	0.0409871	0	0.115109	0.135794	0.081846	0.187667	0.184268	0.0667283	0.302605
Farciennes	52018	0.0454126	0.0188793	0.0827694	0.24185	0.174647	0.316315	0.577986	0.455185	0.693967	0.051305	0	0.141391	0.145133	0.0799527	0.208543	0.180152	0.0428007	0.320785
Fleurus	52021	0.0478642	0.0271441	0.0737414	0.229578	0.171833	0.292696	0.565031	0.427375	0.694572	0.0505535	0	0.125887	0.131161	0.0821111	0.180581	0.205592	0.0606882	0.353207
Fontaine-l'EvÃªque	52022	0.0513098	0.0272243	0.0825349	0.229829	0.171586	0.294085	0.533459	0.42152	0.637969	0.0470102	0	0.123462	0.131509	0.0781142	0.183829	0.236531	0.113143	0.360203
Gerpinnes	52025	0.03682	0.0197234	0.0589389	0.178283	0.128414	0.234093	0.615016	0.476274	0.740118	0.0711946	0.0103007	0.135136	0.0702683	0.0329877	0.109363	0.206697	0.0680826	0.351887
Manage	52043	0.0512381	0.0290674	0.0790258	0.222726	0.164612	0.2871	0.594771	0.451742	0.727758	0.0492131	0	0.125568	0.122275	0.0718646	0.172712	0.182466	0.0345743	0.335951
Montigny-le-Tilleul	52048	0.0328236	0.0148207	0.0575511	0.186391	0.129126	0.251333	0.611812	0.463358	0.74602	0.0836959	0.0145245	0.157193	0.069872	0.0286473	0.112837	0.20159	0.0514954	0.358572
Pont-Ã -Celles	52055	0.0488179	0.0288795	0.0736524	0.208192	0.153298	0.269549	0.595944	0.456273	0.72497	0.059898	0	0.131454	0.0994762	0.05478	0.144832	0.195739	0.0519267	0.344548
Seneffe	52063	0.0455913	0.0266993	0.0689506	0.199586	0.146965	0.257975	0.619465	0.482286	0.741247	0.06526	0	0.133615	0.088735	0.0469853	0.131947	0.180678	0.044426	0.324784
Aiseau-Presles	52074	0.0532232	0.0279747	0.0856889	0.218317	0.158571	0.285008	0.582757	0.439964	0.716328	0.0468515	0	0.125371	0.118242	0.0635473	0.171585	0.199144	0.0492408	0.352977
Les Bons Villers	52075	0.0493348	0.027649	0.0768423	0.189962	0.137827	0.248423	0.619082	0.481019	0.743201	0.0616562	0	0.130282	0.0789715	0.0348821	0.123891	0.190847	0.0534582	0.335371
Boussu	53014	0.0575094	0.024804	0.102851	0.265594	0.190906	0.3479	0.538302	0.384632	0.689526	0.0405176	0	0.13644	0.167567	0.0952603	0.236689	0.196582	0.0261667	0.365856
Dour	53020	0.0557562	0.0288066	0.0906179	0.238783	0.177662	0.305751	0.607018	0.483554	0.727148	0.0494203	0	0.129732	0.133607	0.0761926	0.189628	0.154634	0.0179633	0.294647
Frameries	53028	0.0563672	0.0277481	0.0937613	0.254826	0.186385	0.330081	0.548855	0.399088	0.694527	0.0481928	0	0.137757	0.150266	0.0868195	0.212204	0.196594	0.0346751	0.360378
Hensies	53039	0.0511054	0.0232387	0.0886862	0.230129	0.163578	0.304772	0.584128	0.43298	0.726893	0.0542911	0	0.143173	0.124732	0.0624823	0.185614	0.186217	0.025886	0.351719
Jurbise	53044	0.0362692	0.0180216	0.060489	0.204872	0.145856	0.271831	0.5956	0.449461	0.730479	0.0781044	0.00496409	0.154288	0.0904989	0.0463578	0.13625	0.199862	0.0499437	0.355378
Lens	53046	0.0468166	0.0262396	0.0729703	0.214453	0.155954	0.279123	0.58258	0.438428	0.71626	0.0666811	0	0.142833	0.100956	0.054247	0.148957	0.203059	0.0532763	0.356283
Mons	53053	0.0378063	0.0239879	0.0546743	0.221031	0.173772	0.271889	0.592771	0.499008	0.680846	0.0772593	0.0180781	0.137658	0.105965	0.0698276	0.144232	0.185939	0.0847247	0.289833
Quaregnon	53065	0.0533476	0.0255475	0.0905418	0.24795	0.179326	0.323994	0.567193	0.418634	0.709952	0.0480036	0	0.137759	0.146599	0.083527	0.207886	0.185381	0.0249983	0.348832
QuiÃ©vrain	53068	0.0541421	0.0264786	0.0912272	0.248656	0.177561	0.326927	0.545365	0.38413	0.711224	0.0502766	0	0.143412	0.144237	0.0790843	0.207506	0.206262	0.0277313	0.386077
Saint-Ghislain	53070	0.0400963	0.0213409	0.064348	0.220574	0.161177	0.286175	0.577567	0.435307	0.709668	0.067887	0	0.144944	0.11259	0.0655626	0.161667	0.201694	0.0537672	0.353249
Colfontaine	53082	0.0577549	0.0289536	0.0953257	0.244422	0.176804	0.319034	0.626023	0.488726	0.760942	0.0439292	0	0.13196	0.142738	0.0796966	0.20332	0.131094	0	0.285916
Honnelles	53083	0.0510613	0.0228327	0.0894306	0.182791	0.120971	0.254042	0.647356	0.482446	0.80137	0.0590178	0	0.140994	0.0727118	0.0154934	0.128391	0.17002	0.00477707	0.347751
QuÃ©vy	53084	0.0363955	0.0192474	0.0583895	0.195878	0.140249	0.257544	0.597506	0.449846	0.735798	0.068961	0	0.140581	0.0905216	0.0483312	0.134647	0.206204	0.0548067	0.363444
Mouscron	54007	0.0239519	0.00849393	0.0471807	0.24196	0.16776	0.324027	0.464019	0.321066	0.600054	0.0989364	0.00505878	0.194203	0.119072	0.0658981	0.177509	0.293807	0.132079	0.451816
Comines-Warneton	54010	0.0246178	0.010835	0.0437569	0.24688	0.171113	0.331301	0.525589	0.360907	0.681932	0.0943485	0	0.192638	0.127914	0.0750556	0.185598	0.227157	0.0492021	0.40501
Braine-le-Comte	55004	0.0508741	0.0295514	0.07735	0.211493	0.155766	0.273502	0.59127	0.455027	0.716986	0.0598833	0	0.132293	0.100736	0.0545368	0.147428	0.197365	0.0569291	0.342601
Enghien	55010	0.0418813	0.0255468	0.0618419	0.207943	0.158925	0.262051	0.625652	0.51969	0.72734	0.0703229	0.00967711	0.13265	0.095739	0.0584448	0.134565	0.166363	0.0528845	0.283991
La LouviÃ¨re	55022	0.03938	0.0197729	0.0655275	0.226326	0.17535	0.282003	0.634909	0.551202	0.714773	0.0687174	0	0.138673	0.118229	0.0693989	0.168478	0.138983	0.0422559	0.237303
Lessines	55023	0.061383	0.0311198	0.100717	0.237997	0.172847	0.310143	0.534517	0.389465	0.673881	0.0411569	0	0.125262	0.135457	0.0738998	0.194507	0.227425	0.0702678	0.385014
Le Roeulx	55035	0.041261	0.0249867	0.0614277	0.198003	0.144865	0.257224	0.616592	0.476159	0.743965	0.0703387	0.00495533	0.138838	0.0864036	0.0475546	0.126958	0.185575	0.0438738	0.333074
Silly	55039	0.0407867	0.0175031	0.0732145	0.168884	0.114422	0.231554	0.639777	0.494781	0.767914	0.0614106	0	0.133559	0.0666867	0.0189062	0.114231	0.191188	0.0473003	0.343043
Soignies	55040	0.037059	0.022798	0.0546494	0.241437	0.184232	0.303818	0.542508	0.439337	0.640302	0.0914778	0.0230818	0.162672	0.112901	0.0748096	0.152933	0.216103	0.099067	0.33259
Ã‰caussinnes	55050	0.0423156	0.0248838	0.0639679	0.221152	0.163757	0.284392	0.57322	0.429894	0.707378	0.0685584	0	0.142928	0.110278	0.0663696	0.156019	0.205695	0.0576281	0.356455
Anderlues	56001	0.0418576	0.019921	0.0714972	0.212558	0.152835	0.27893	0.588055	0.463486	0.704467	0.0581069	0	0.137351	0.112593	0.0604068	0.165272	0.198979	0.06529	0.335408
Beaumont	56005	0.0352307	0.0202782	0.0542029	0.19873	0.149358	0.25356	0.627032	0.516708	0.730849	0.0662408	0.00341075	0.130887	0.0972583	0.0584495	0.138069	0.174426	0.0573951	0.294491
Binche	56011	0.0408703	0.0187047	0.071019	0.223287	0.165277	0.287701	0.549674	0.438126	0.653626	0.0651503	0	0.143001	0.117266	0.064478	0.170404	0.22679	0.103709	0.350842
Chimay	56016	0.0387053	0.0208515	0.0617936	0.2041	0.145438	0.27041	0.590923	0.435388	0.738846	0.0627522	0	0.140013	0.102642	0.0564006	0.151118	0.205072	0.0457967	0.369918
Erquelinnes	56022	0.0573254	0.0299503	0.0925599	0.239065	0.172828	0.312639	0.571285	0.418489	0.716341	0.0471124	0	0.133262	0.134627	0.0749872	0.192983	0.190028	0.0280634	0.354669
Froidchapelle	56029	0.040933	0.0178034	0.0730749	0.188829	0.129575	0.255691	0.615272	0.462861	0.755056	0.0547109	0	0.133235	0.0931848	0.0409764	0.14579	0.195988	0.0422569	0.357794
Lobbes	56044	0.0413781	0.0205135	0.0689712	0.183294	0.129382	0.243751	0.632088	0.489796	0.759024	0.0612617	0	0.131936	0.0806542	0.0353006	0.12638	0.184663	0.0422321	0.334763
Merbes-le-ChÃ¢teau	56049	0.0769761	0.0303163	0.142615	0.216364	0.145822	0.296574	0.594591	0.437002	0.738559	0.0356359	0	0.128354	0.103752	0.0186496	0.178882	0.188995	0.0234918	0.360043
Momignies	56051	0.0345141	0.0147362	0.0621746	0.208598	0.136345	0.291047	0.593925	0.405195	0.77299	0.0671422	0	0.163321	0.106941	0.0506832	0.166486	0.198298	0.00572971	0.397723
Thuin	56078	0.040544	0.0223439	0.0638012	0.182149	0.131009	0.239346	0.628349	0.490035	0.752937	0.0656466	0.00200147	0.131371	0.0759581	0.0361386	0.117289	0.189377	0.0508098	0.335369
Estinnes	56085	0.0421244	0.0218132	0.0686231	0.18826	0.134674	0.248516	0.635461	0.496001	0.760475	0.0630089	0	0.133041	0.0831264	0.039497	0.128087	0.176491	0.036313	0.323901
Ham-sur-Heure-Nalinnes	56086	0.0366274	0.016811	0.0634126	0.167884	0.115904	0.227339	0.643543	0.500032	0.77007	0.0726881	0.00858981	0.140286	0.0585689	0.0177749	0.100292	0.188642	0.0466569	0.337877
Morlanwelz	56087	0.0436478	0.0218741	0.0724032	0.211272	0.15226	0.277347	0.610642	0.499152	0.716438	0.0523304	0	0.130383	0.115294	0.0636967	0.166855	0.177896	0.0542816	0.304321
Sivry-Rance	56088	0.0465931	0.0206061	0.0819667	0.194472	0.133835	0.263172	0.600675	0.444451	0.747881	0.0525226	0	0.132912	0.0953565	0.0395897	0.150284	0.204807	0.0424373	0.373017
Antoing	57003	0.0433926	0.0237764	0.0682122	0.248886	0.180939	0.32337	0.521685	0.384317	0.650435	0.0698167	0	0.161893	0.135677	0.0771029	0.196236	0.229368	0.0789335	0.379864
Celles	57018	0.0307907	0.0155872	0.0510175	0.179128	0.125771	0.239328	0.615251	0.464953	0.748362	0.0741589	0.00883305	0.142631	0.0741783	0.0363847	0.114342	0.20613	0.058338	0.361919
Estaimpuis	57027	0.0307452	0.0137743	0.0539451	0.238539	0.170458	0.313083	0.546297	0.388269	0.693539	0.0834984	0	0.17111	0.124295	0.0737192	0.177559	0.215041	0.0472136	0.385334
Pecq	57062	0.0291083	0.0165479	0.0451734	0.205099	0.147282	0.269591	0.576259	0.423553	0.71506	0.0845927	0.0145173	0.157733	0.0913981	0.0535561	0.132949	0.218684	0.0644437	0.377154
PÃ©ruwelz	57064	0.0376247	0.0216688	0.0575435	0.227155	0.167223	0.293121	0.57557	0.429973	0.711359	0.0731128	0	0.150375	0.116417	0.0714897	0.163569	0.197648	0.0457588	0.352273
Rumes	57072	0.0381313	0.0202229	0.0614472	0.200579	0.139382	0.269591	0.589641	0.419623	0.738316	0.0667496	0	0.146969	0.0956979	0.0483096	0.145705	0.210215	0.0443061	0.383616
Tournai	57081	0.0354972	0.021482	0.0528399	0.203786	0.1511	0.262174	0.586392	0.454836	0.709019	0.0778054	0.0134819	0.144806	0.0904837	0.0536782	0.129743	0.20968	0.0734679	0.349336
Brunehaut	57093	0.0339354	0.0198837	0.0513871	0.203848	0.144406	0.270324	0.589935	0.42792	0.732165	0.0775292	0.00356791	0.154001	0.0923836	0.050905	0.137404	0.206028	0.0445733	0.373535
Leuze-en-Hainaut	57094	0.0435163	0.0259288	0.0651403	0.21341	0.15651	0.276957	0.576905	0.432397	0.710879	0.0653227	0	0.139304	0.104571	0.0607751	0.150237	0.209762	0.0607761	0.363002
Mont-de-l'Enclus	57095	0.0380639	0.0195202	0.0621561	0.190293	0.135513	0.252042	0.586911	0.43882	0.722358	0.0639751	0	0.13535	0.0882536	0.0448939	0.132945	0.222959	0.0729984	0.377974
Amay	61003	0.0801584	0.0350156	0.141175	0.246568	0.181526	0.318306	0.531294	0.413711	0.645223	0.0348882	0	0.119162	0.131521	0.0526416	0.201623	0.221944	0.0872937	0.356138
Burdinne	61010	0.035587	0.0137969	0.0670062	0.162555	0.107997	0.226379	0.661344	0.513373	0.788625	0.0679756	0	0.140011	0.0589923	0.012927	0.105119	0.176121	0.0315029	0.330585
Clavier	61012	0.0468897	0.0241738	0.0766757	0.194664	0.139483	0.256482	0.586007	0.445906	0.716677	0.0607823	0	0.132982	0.0869917	0.0393015	0.134666	0.219394	0.0754498	0.368377
FerriÃ¨res	61019	0.0384174	0.020426	0.0617591	0.171858	0.122197	0.227998	0.604251	0.46072	0.734562	0.0618942	0	0.126458	0.0715462	0.0325057	0.112121	0.223994	0.0823028	0.372583
Hamoir	61024	0.0602483	0.0326951	0.0951171	0.215647	0.159889	0.277034	0.518439	0.394404	0.635554	0.0462346	0	0.119506	0.109164	0.055354	0.161066	0.26578	0.131269	0.40002
HÃ©ron	61028	0.0509385	0.0250508	0.0852511	0.19223	0.133612	0.258168	0.61976	0.471419	0.751369	0.0606605	0	0.137517	0.080631	0.0278784	0.132829	0.188236	0.0385172	0.343381
Huy	61031	0.0509128	0.0285991	0.0790641	0.216629	0.163753	0.2747	0.597832	0.489767	0.702743	0.0556448	0	0.124902	0.110071	0.0630262	0.156717	0.185642	0.0677475	0.306594
Marchin	61039	0.0538947	0.0259931	0.0911866	0.188562	0.130611	0.254113	0.614668	0.46621	0.74782	0.0505714	0	0.126842	0.0840956	0.0284881	0.137607	0.196665	0.0466643	0.353298
Modave	61041	0.0517141	0.0218971	0.0930047	0.18078	0.121556	0.248555	0.615617	0.465934	0.748799	0.0518815	0	0.13028	0.0771848	0.0186344	0.132984	0.203487	0.0531711	0.360902
Nandrin	61043	0.0386138	0.013434	0.0748566	0.157972	0.101803	0.224268	0.655069	0.500681	0.787419	0.0691213	0	0.143485	0.050237	0	0.099431	0.18725	0.0373273	0.348716
Ouffet	61048	0.0505367	0.0212761	0.091129	0.178734	0.120709	0.24484	0.609108	0.458489	0.745186	0.0561962	0	0.133464	0.0720009	0.0151657	0.126425	0.212475	0.0599907	0.371008
Verlaine	61063	0.0740761	0.0260393	0.138502	0.193771	0.123676	0.27544	0.613917	0.455558	0.754605	0.0469967	0	0.140461	0.0726984	0	0.148872	0.192758	0.0273812	0.36195
Villers-le-Bouillet	61068	0.0586435	0.0286558	0.0982257	0.200726	0.14021	0.268482	0.596905	0.449352	0.731909	0.0498463	0	0.129946	0.0922359	0.0333256	0.148881	0.202394	0.0505589	0.358951
Wanze	61072	0.0501874	0.028274	0.0777346	0.207976	0.151897	0.269878	0.579571	0.440606	0.708997	0.0587052	0	0.13163	0.0990831	0.0520131	0.146527	0.2124	0.0687167	0.358929
Anthisnes	61079	0.0459116	0.0220044	0.0777677	0.183463	0.127702	0.246695	0.598891	0.453244	0.731652	0.0596028	0	0.133288	0.0779484	0.0283483	0.126979	0.217603	0.0685416	0.371512
Engis	61080	0.0880936	0.0317113	0.170524	0.255476	0.175206	0.344885	0.513835	0.359918	0.663468	0.0249414	0	0.12093	0.142441	0.0435295	0.229316	0.230638	0.056076	0.404368
Tinlot	61081	0.0456817	0.0170593	0.0869073	0.182096	0.11833	0.25529	0.61805	0.460468	0.756354	0.0642946	0	0.148334	0.0721192	0.0132269	0.129297	0.200282	0.0420788	0.367117
Ans	62003	0.0545598	0.027823	0.0900096	0.23161	0.167066	0.302525	0.534543	0.386537	0.677316	0.0557422	0	0.140456	0.121308	0.0623404	0.179027	0.233261	0.0744949	0.39377
Awans	62006	0.0524152	0.0284265	0.0829391	0.217608	0.158423	0.283555	0.541275	0.397885	0.678987	0.0556745	0	0.133733	0.109518	0.0572226	0.161579	0.241154	0.0887054	0.394928
Aywaille	62009	0.0495773	0.02672	0.0787254	0.20736	0.149659	0.27173	0.561985	0.415473	0.699047	0.0576233	0	0.133815	0.10016	0.0507865	0.149877	0.230681	0.0792928	0.385312
Bitsingen	62011	0.0685429	0.0329806	0.11548	0.216879	0.153502	0.288066	0.55469	0.403981	0.695773	0.042348	0	0.126274	0.105989	0.0393149	0.168439	0.228645	0.0700285	0.390013
Beyne-Heusay	62015	0.0614122	0.0323538	0.0983709	0.242386	0.176486	0.315696	0.522287	0.371308	0.667363	0.0424321	0	0.129254	0.138542	0.0764534	0.198202	0.235469	0.0723602	0.399081
Chaudfontaine	62022	0.0300511	0.0112963	0.0572786	0.174155	0.116499	0.240252	0.595361	0.44129	0.735887	0.0891222	0.0203872	0.163015	0.0549819	0.0134174	0.0979193	0.230294	0.0748179	0.392444
Comblain-au-Pont	62026	0.0531303	0.0318931	0.0790141	0.229595	0.171543	0.293306	0.525022	0.383487	0.662816	0.0498404	0	0.125804	0.126624	0.0775537	0.17574	0.245544	0.0948901	0.397433
Dalhem	62027	0.0510185	0.0246144	0.0860065	0.179988	0.122696	0.245151	0.605878	0.452683	0.742761	0.0588657	0	0.135033	0.0701033	0.0177487	0.121608	0.214004	0.0615114	0.375637
Esneux	62032	0.0339305	0.0173032	0.055896	0.176519	0.124831	0.234965	0.60251	0.460322	0.733322	0.0800406	0.0176872	0.14628	0.0625479	0.0255293	0.101458	0.221084	0.0771049	0.370945
FlÃ©ron	62038	0.0543158	0.0278075	0.0889366	0.24797	0.182088	0.320521	0.495358	0.368906	0.618952	0.0593375	0	0.147189	0.134317	0.0721649	0.195489	0.256653	0.113329	0.397759
Herstal	62051	0.0488715	0.0268466	0.076595	0.245897	0.180101	0.318669	0.528679	0.373857	0.674722	0.0540145	0	0.141438	0.143011	0.0855503	0.200394	0.225478	0.0612756	0.390652
Juprelle	62060	0.0498671	0.0235619	0.0849982	0.177696	0.123188	0.240051	0.605739	0.45784	0.737551	0.0561882	0	0.12879	0.0716407	0.0200824	0.122126	0.216636	0.0685676	0.371405
LiÃ¨ge	62063	0.0276693	0.0141834	0.0453497	0.21579	0.158766	0.279384	0.55351	0.449438	0.651903	0.0996197	0.0289236	0.173242	0.0885013	0.048632	0.132365	0.230963	0.112725	0.349027
Oupeye	62079	0.0599112	0.0321193	0.0954256	0.235409	0.171404	0.305983	0.518509	0.370846	0.661052	0.0448138	0	0.128	0.130684	0.0715126	0.188233	0.246197	0.0870905	0.40619
Saint-Nicolas	62093	0.0354701	0.00991399	0.0761705	0.245384	0.15899	0.343355	0.53788	0.365025	0.701343	0.0763404	0	0.192904	0.133573	0.0584942	0.211044	0.217465	0.0264318	0.409061
Seraing	62096	0.048267	0.0273016	0.0749066	0.263801	0.199753	0.332782	0.535875	0.419712	0.651308	0.0578012	0	0.143432	0.157732	0.100531	0.214643	0.200262	0.0671271	0.334181
Soumagne	62099	0.0495579	0.0278495	0.0769976	0.206887	0.148712	0.271679	0.566553	0.414422	0.706017	0.0571906	0	0.133788	0.100138	0.0501757	0.150687	0.226503	0.0714724	0.385282
Sprimont	62100	0.0433472	0.0251908	0.0659467	0.187303	0.135344	0.245352	0.586998	0.444032	0.720047	0.0689852	0.00488537	0.135694	0.0749709	0.0350056	0.116491	0.22552	0.081454	0.376288
VisÃ©	62108	0.0525046	0.0307221	0.0793751	0.224353	0.165614	0.288779	0.550267	0.407461	0.687275	0.0579442	0	0.134116	0.113904	0.0644491	0.16362	0.225359	0.074194	0.379376
GrÃ¢ce-Hollogne	62118	0.0671558	0.0352384	0.108008	0.247737	0.184704	0.316819	0.532704	0.407919	0.655446	0.0358092	0	0.116695	0.144772	0.0819042	0.204235	0.21982	0.0798134	0.360493
BlÃ©gny	62119	0.0476218	0.0250865	0.0769999	0.185556	0.131323	0.246264	0.588594	0.443057	0.723149	0.0607592	0	0.131991	0.0771752	0.0309174	0.124303	0.225538	0.0764915	0.379229
FlÃ©malle	62120	0.0625218	0.0306268	0.10462	0.261021	0.195485	0.332596	0.426555	0.332438	0.520944	0.0440019	0	0.130062	0.154497	0.0888356	0.216424	0.312343	0.193715	0.427522
NeuprÃ©	62121	0.0352776	0.015586	0.0625462	0.170478	0.120493	0.227064	0.611958	0.491746	0.723329	0.078181	0.017587	0.142295	0.0570198	0.0168168	0.0977116	0.217581	0.0926356	0.346076
Trooz	62122	0.052834	0.0256269	0.0887582	0.201237	0.139759	0.270505	0.585202	0.432837	0.723109	0.0595014	0	0.140982	0.0889011	0.0328387	0.144556	0.213473	0.0566929	0.37372
Amel	63001	0.0360796	0.01202	0.0726414	0.196013	0.141801	0.25671	0.581917	0.469295	0.686343	0.065705	0	0.14068	0.0942287	0.0385167	0.149518	0.222166	0.0997996	0.346364
Aubel	63003	0.0361266	0.0205626	0.0558549	0.193407	0.14065	0.252556	0.585472	0.442173	0.717027	0.0743378	0.00872221	0.142499	0.0829423	0.0442474	0.124279	0.221039	0.0754395	0.371366
Baelen	63004	0.0556699	0.0240066	0.0995091	0.195563	0.134776	0.264343	0.593673	0.443257	0.730741	0.0487406	0	0.129848	0.0911528	0.02875	0.149889	0.210412	0.0561712	0.370909
Bullange	63012	0.0276121	0.00909671	0.05565	0.193458	0.13233	0.263216	0.658951	0.541101	0.768797	0.0760753	0	0.156087	0.0897709	0.0414813	0.140011	0.147616	0.0180368	0.280151
Butgenbach	63013	0.0442604	0.0149387	0.0878111	0.209198	0.150405	0.274526	0.57607	0.481404	0.667731	0.0593531	0	0.141655	0.105585	0.0403569	0.168278	0.214638	0.101716	0.326593
Dison	63020	0.0472067	0.0133212	0.100993	0.267306	0.18368	0.359941	0.511742	0.356184	0.664295	0.0601505	0	0.171588	0.159949	0.076334	0.239592	0.221086	0.0427412	0.398361
Eupen	63023	0.0312288	0.0169623	0.0495186	0.212717	0.166	0.263247	0.607059	0.532276	0.678964	0.0713662	0.0128625	0.131441	0.110122	0.0735008	0.148561	0.180157	0.0921713	0.268472
Herve	63035	0.0507285	0.027363	0.0807943	0.194246	0.139808	0.255336	0.600492	0.488594	0.706035	0.0547938	0	0.126414	0.0887238	0.0398582	0.137375	0.205344	0.0834974	0.329482
Jalhay	63038	0.051935	0.0233776	0.0903155	0.175252	0.11919	0.239209	0.607346	0.459368	0.741683	0.0583942	0	0.132912	0.064923	0.0106658	0.117273	0.217088	0.0678018	0.372771
La Calamine	63040	0.0375963	0.01109	0.0794656	0.256223	0.187367	0.331831	0.505728	0.390389	0.618697	0.0711944	0	0.164573	0.147432	0.0799122	0.214152	0.237956	0.102059	0.371728
Lierneux	63045	0.0340223	0.0174115	0.0560545	0.185223	0.131081	0.246379	0.58119	0.433416	0.717885	0.0696007	0.00231413	0.139828	0.0816001	0.0409071	0.124324	0.233714	0.0833067	0.387665
Limbourg	63046	0.0676068	0.0215984	0.136368	0.229251	0.153558	0.313788	0.548868	0.391895	0.697963	0.0464977	0	0.146313	0.115146	0.025312	0.194224	0.222199	0.0506435	0.39436
Lontzen	63048	0.046105	0.0201142	0.0819946	0.218424	0.156111	0.287975	0.584235	0.446706	0.71712	0.0502043	0	0.132931	0.122115	0.0640558	0.178678	0.197778	0.0497517	0.3495
Malmedy	63049	0.0352087	0.0173328	0.0591122	0.21756	0.157217	0.284314	0.550581	0.406035	0.689319	0.0749329	0	0.153083	0.107418	0.0615049	0.155459	0.231939	0.0785145	0.386657
Olne	63057	0.0470269	0.0196877	0.0831756	0.14961	0.0978103	0.209977	0.637606	0.483737	0.77196	0.0593755	0	0.127518	0.0432074	0	0.0907435	0.21308	0.0637235	0.372758
Pepinster	63058	0.0785499	0.0273083	0.153788	0.243168	0.163988	0.33185	0.518366	0.361125	0.670216	0.0391567	0	0.141524	0.125461	0.0294865	0.21032	0.238535	0.0627356	0.414621
Raeren	63061	0.0263433	0.00529624	0.0633422	0.235699	0.170083	0.308604	0.476188	0.385984	0.566653	0.0857893	0	0.174919	0.123566	0.0612564	0.187552	0.288045	0.172652	0.400904
Saint-Vith	63067	0.0362486	0.0196696	0.0578049	0.19659	0.151577	0.246168	0.615109	0.526252	0.700033	0.067991	0.0100235	0.127211	0.0923501	0.0537875	0.132075	0.187881	0.0898512	0.28725
Spa	63072	0.0459067	0.0239049	0.074383	0.236967	0.172654	0.307718	0.482393	0.357784	0.602061	0.0738442	0	0.158144	0.117216	0.0635312	0.171604	0.280661	0.139104	0.420268
Stavelot	63073	0.0387072	0.0209129	0.0617109	0.193534	0.141098	0.2515	0.564361	0.443378	0.677679	0.070722	0.00486977	0.138497	0.0841043	0.0428522	0.12695	0.241806	0.113247	0.372181
Stoumont	63075	0.0315448	0.0156683	0.0527685	0.179479	0.127911	0.237356	0.61396	0.472946	0.742835	0.0794578	0.0175385	0.144841	0.0684763	0.0322891	0.106344	0.206551	0.0651609	0.355198
Theux	63076	0.0548374	0.0287909	0.0884862	0.192996	0.136948	0.25626	0.578878	0.432614	0.714682	0.0576016	0	0.131736	0.0805568	0.0294067	0.131202	0.22813	0.0785238	0.382217
Verviers	63079	0.0417923	0.0202561	0.0707583	0.248408	0.189515	0.31261	0.47657	0.364834	0.585024	0.0734362	0	0.151854	0.13318	0.0798568	0.187519	0.275084	0.148731	0.399683
Waimes	63080	0.0333556	0.0154828	0.0576329	0.186857	0.131156	0.249875	0.596521	0.451464	0.729569	0.0633034	0	0.136855	0.090198	0.0453433	0.136514	0.21651	0.0682982	0.370256
Welkenraedt	63084	0.0542259	0.028936	0.0865765	0.219382	0.159998	0.285094	0.562996	0.419532	0.699099	0.0553577	0	0.133845	0.109798	0.0560843	0.16327	0.217576	0.0655341	0.371685
Trois-Ponts	63086	0.0467576	0.0232253	0.0777713	0.200821	0.142951	0.265461	0.560073	0.412343	0.698169	0.0508858	0	0.127681	0.103178	0.0515935	0.154132	0.239285	0.0869441	0.395203
Burg-Reuland	63087	0.0323721	0.0152066	0.0555701	0.200251	0.144359	0.262334	0.632409	0.516394	0.741168	0.0662207	0	0.139276	0.101658	0.0566297	0.148901	0.167349	0.0432016	0.295787
PlombiÃ¨res	63088	0.053504	0.0153757	0.113585	0.232748	0.15824	0.317004	0.557198	0.401038	0.704826	0.052307	0	0.152831	0.126937	0.0439574	0.202885	0.210071	0.0393164	0.383104
Thimister-Clermont	63089	0.0663407	0.0251214	0.122176	0.190916	0.123868	0.268524	0.620953	0.45753	0.763033	0.0530682	0	0.143308	0.0715067	0	0.140906	0.188473	0.0237053	0.360662
Berloz	64008	0.0498223	0.0210366	0.0902202	0.209381	0.1438	0.283299	0.570929	0.413096	0.715763	0.053485	0	0.140917	0.106073	0.044274	0.166272	0.219225	0.0558087	0.386972
Braives	64015	0.053093	0.0264363	0.0881773	0.182511	0.12737	0.244789	0.627823	0.485919	0.754872	0.0557583	0	0.128319	0.0736595	0.0224625	0.124063	0.189756	0.0473229	0.340139
CrisnÃ©e	64021	0.0522587	0.0222385	0.093723	0.194934	0.134116	0.264274	0.581699	0.431162	0.721618	0.0520821	0	0.1337	0.0905932	0.0305558	0.148611	0.223434	0.0666888	0.384424
Donceel	64023	0.0546555	0.0170443	0.105277	0.155998	0.0957275	0.227679	0.656084	0.499032	0.790062	0.049976	0	0.131429	0.051367	0	0.113249	0.188056	0.0341966	0.352447
Fexhe-le-Haut-Clocher	64025	0.0686442	0.0299474	0.119773	0.184108	0.123167	0.254479	0.609584	0.458518	0.746526	0.0427753	0	0.124272	0.0726885	0.00336287	0.135394	0.206415	0.052436	0.366187
Geer	64029	0.0611131	0.0259417	0.109829	0.197321	0.132467	0.271813	0.615324	0.463562	0.751353	0.051278	0	0.138381	0.0849303	0.0171451	0.148581	0.187636	0.0302155	0.350246
Hannut	64034	0.0477223	0.0266546	0.0745363	0.207132	0.151422	0.268329	0.576954	0.43645	0.707463	0.0602317	0	0.13181	0.0991783	0.0533436	0.145515	0.216145	0.0710838	0.365096
Lincent	64047	0.0383151	0.0209214	0.0608574	0.198021	0.143314	0.259745	0.608895	0.464253	0.74255	0.0631117	0	0.135542	0.0965942	0.0530929	0.141352	0.193303	0.0464252	0.346086
Oreye	64056	0.0683319	0.0322553	0.116383	0.217296	0.152438	0.290044	0.559696	0.409219	0.701135	0.0406333	0	0.124865	0.10833	0.0404673	0.171935	0.222637	0.0627997	0.385453
Remicourt	64063	0.0632543	0.0338555	0.10104	0.203063	0.146536	0.265731	0.573234	0.451306	0.687011	0.0489567	0	0.124333	0.0908522	0.0347355	0.145194	0.223621	0.0929969	0.35631
Saint-Georges-sur-Meuse	64065	0.0747894	0.0361392	0.125919	0.217905	0.154782	0.288848	0.567923	0.421851	0.70527	0.0365285	0	0.119359	0.106587	0.0376298	0.17028	0.214089	0.0583798	0.371613
Waremme	64074	0.0561411	0.0309566	0.0880324	0.218923	0.160438	0.283628	0.56022	0.418297	0.693663	0.0573756	0	0.134395	0.105407	0.053318	0.157446	0.220617	0.0719422	0.371563
Wasseiges	64075	0.0523219	0.0238578	0.0907381	0.215136	0.150227	0.287777	0.59087	0.441365	0.727427	0.059343	0	0.144497	0.103471	0.0435986	0.161789	0.193955	0.0380769	0.354655
Faimes	64076	0.0536422	0.0231153	0.0954591	0.17447	0.116793	0.240314	0.640167	0.492435	0.770158	0.0592234	0	0.135745	0.0616043	0.00377817	0.117023	0.185645	0.0394643	0.341519
As	71002	0.0565357	0.0260661	0.09749	0.163154	0.111522	0.22271	0.58845	0.440587	0.72555	0.0396784	0	0.109031	0.0669397	0.0110181	0.118611	0.248458	0.0967895	0.404083
Beringen	71004	0.0475807	0.0223126	0.0819026	0.174563	0.12625	0.2282	0.564973	0.449817	0.67164	0.0474695	0	0.111823	0.0795131	0.0306203	0.126789	0.260603	0.139871	0.383762
Diepenbeek	71011	0.0366375	0.0187998	0.0599584	0.150792	0.105634	0.202043	0.628443	0.487462	0.756303	0.0552079	0	0.113826	0.0589466	0.0218833	0.0963571	0.220822	0.0836791	0.366691
Genk	71016	0.0567825	0.0138273	0.122786	0.18137	0.118067	0.253972	0.586297	0.457915	0.70639	0.0508096	0	0.137035	0.0737779	0	0.145536	0.232369	0.091096	0.375432
Gingelom	71017	0.0435484	0.0232144	0.0699502	0.173602	0.125039	0.227826	0.56924	0.426236	0.704109	0.0462971	0	0.110362	0.0837564	0.0408462	0.126364	0.257152	0.111675	0.406328
Halen	71020	0.0260112	0.0126252	0.0440362	0.154939	0.108363	0.207681	0.60927	0.465208	0.740618	0.0653741	0.00895142	0.125278	0.063554	0.0312511	0.0980202	0.235621	0.0932781	0.384113
Hasselt	71022	0.0307374	0.0156352	0.0507051	0.143743	0.102365	0.190741	0.680544	0.572953	0.781526	0.0636038	0.0140887	0.116101	0.049402	0.0189232	0.0803809	0.175888	0.0659587	0.291952
Herk-de-Stad	71024	0.0383713	0.021018	0.0604583	0.15582	0.110619	0.20722	0.621182	0.479958	0.750385	0.0570905	0.000843445	0.115928	0.0603578	0.0243865	0.0972597	0.223342	0.0838079	0.369805
Leopoldsburg	71034	0.0549855	0.0251137	0.0952612	0.180967	0.12631	0.243213	0.553321	0.404538	0.69664	0.0361405	0	0.108636	0.0898412	0.0325741	0.143297	0.265909	0.111526	0.423493
Lummen	71037	0.0360927	0.0200363	0.0566477	0.147354	0.105495	0.194821	0.613739	0.47346	0.740993	0.0516366	0	0.105861	0.059625	0.0263	0.0939906	0.238642	0.10091	0.382004
Nieuwerkerken	71045	0.0259459	0.0116444	0.0455812	0.152264	0.104197	0.207573	0.610883	0.460247	0.747594	0.0601604	0.000643145	0.123261	0.0661574	0.0307802	0.103555	0.237134	0.0894085	0.392954
Opglabbeek	71047	0.066361	0.0226323	0.124097	0.161017	0.104735	0.226686	0.587294	0.432545	0.729263	0.0336176	0	0.108921	0.0610388	0	0.125778	0.25163	0.0944635	0.414427
Sint-Truiden	71053	0.0314397	0.0170401	0.050115	0.165069	0.119062	0.216864	0.581848	0.440709	0.714029	0.0560328	0	0.116043	0.0775969	0.0427682	0.114072	0.253185	0.111013	0.39985
Tessenderlo	71057	0.0489758	0.0229349	0.0839988	0.163098	0.114052	0.219214	0.575949	0.432238	0.710761	0.0415944	0	0.107118	0.0725281	0.0229214	0.119177	0.260987	0.11441	0.411401
Zonhoven	71066	0.0479213	0.0241713	0.0791764	0.157501	0.109012	0.212429	0.625961	0.495256	0.746787	0.0476355	0	0.111056	0.0619442	0.0165955	0.105738	0.216531	0.0843803	0.35521
Zutendaal	71067	0.0617872	0.0227776	0.111563	0.150695	0.0979489	0.211921	0.608005	0.456861	0.745139	0.0378623	0	0.10826	0.0510458	0	0.109666	0.241007	0.0897837	0.397735
Ham	71069	0.0475515	0.0195619	0.0869213	0.168833	0.116893	0.22805	0.576195	0.430157	0.712211	0.0447566	0	0.114215	0.0765253	0.0224726	0.12765	0.254749	0.105279	0.4085
Heusden-Zolder	71070	0.0491655	0.0178618	0.0940987	0.163303	0.109157	0.226106	0.619647	0.471283	0.753303	0.0502196	0	0.123151	0.0639183	0.00405572	0.118454	0.216915	0.0688447	0.372609
Bocholt	72003	0.0732751	0.0235105	0.143338	0.181468	0.117203	0.256218	0.549512	0.389428	0.702099	0.0278694	0	0.110808	0.0803235	0	0.154638	0.269206	0.100091	0.441517
Bree	72004	0.0576507	0.0224997	0.105419	0.161028	0.107209	0.22359	0.590152	0.432562	0.734615	0.0429985	0	0.115266	0.060379	0	0.116956	0.24928	0.09206	0.413309
Kinrooi	72018	0.0644234	0.0193678	0.129362	0.168286	0.103839	0.244589	0.58645	0.408005	0.752143	0.0287299	0	0.11305	0.0751327	0	0.14674	0.245733	0.065271	0.431582
Lommel	72020	0.0496557	0.0220599	0.087441	0.180008	0.125399	0.242288	0.546155	0.407662	0.674846	0.0463945	0	0.119805	0.0839577	0.0289343	0.136675	0.273721	0.129255	0.419948
Maaseik	72021	0.0587495	0.021696	0.110774	0.167558	0.110387	0.233677	0.583685	0.429689	0.727224	0.0396687	0	0.116327	0.0691395	0.000373926	0.129339	0.248789	0.0921017	0.411268
Neerpelt	72025	0.0642712	0.0215957	0.123464	0.171817	0.112268	0.240331	0.578279	0.420412	0.724986	0.0355688	0	0.114998	0.0719772	0	0.13845	0.249872	0.0884868	0.417606
Overpelt	72029	0.0482234	0.0204867	0.0865268	0.15927	0.108494	0.217627	0.604459	0.453315	0.742523	0.0486797	0	0.116531	0.0623667	0.00981661	0.111754	0.236417	0.0863058	0.393112
Peer	72030	0.0564603	0.0256016	0.097102	0.154572	0.105673	0.210994	0.605527	0.457787	0.740506	0.0359825	0	0.101722	0.0621287	0.00704618	0.112476	0.239647	0.0918798	0.392265
Hamont-Achel	72037	0.0603921	0.0166439	0.127535	0.190619	0.119545	0.273295	0.546829	0.385599	0.703147	0.0403463	0	0.135756	0.0898804	0.000432831	0.166606	0.262817	0.086666	0.439635
Hechtel-Eksel	72038	0.0543014	0.0230778	0.0968615	0.159126	0.108791	0.217178	0.59791	0.452203	0.731554	0.039147	0	0.10693	0.0656777	0.0088224	0.117864	0.24317	0.0977652	0.395202
Houthalen-Helchteren	72039	0.0720024	0.0213914	0.140003	0.170544	0.108943	0.243511	0.601895	0.449152	0.742782	0.0319653	0	0.113828	0.066576	0	0.140383	0.227625	0.0702066	0.391278
Meeuwen-Gruitrode	72040	0.0616334	0.0240586	0.109413	0.148998	0.0977972	0.208381	0.628197	0.478461	0.761905	0.0377436	0	0.106226	0.0496209	0	0.106364	0.222938	0.0761058	0.378691
Dilsen-Stokkem	72041	0.0718736	0.0249777	0.136105	0.176336	0.114518	0.248725	0.581743	0.420693	0.732644	0.0296999	0	0.111216	0.0747628	0	0.145344	0.242002	0.0749963	0.41441
Alken	73001	0.0357586	0.0184775	0.0585543	0.145413	0.101395	0.195845	0.633942	0.487654	0.766017	0.0560615	0.00140285	0.113495	0.053593	0.0182018	0.0895152	0.220427	0.078876	0.370967
Bilzen	73006	0.0508271	0.02647	0.0828222	0.167278	0.120338	0.220018	0.547978	0.421318	0.665633	0.0458024	0	0.107778	0.0706487	0.0242841	0.115015	0.284817	0.15437	0.417337
Borgloon	73009	0.035676	0.016093	0.0628197	0.154847	0.107487	0.20927	0.593594	0.448298	0.727571	0.0507845	0	0.113749	0.0683868	0.0265584	0.109903	0.251664	0.106695	0.402513
Heers	73022	0.0458244	0.0228012	0.0762596	0.175527	0.125878	0.231906	0.561914	0.420045	0.697457	0.039101	0	0.10537	0.0906019	0.0433349	0.136313	0.262383	0.116084	0.410781
Herstappe	73028	0.0297087	0.000101589	0.0972782	0.111388	0.0338658	0.227203	0.705728	0.460423	0.883138	0.0516598	0	0.170522	0.0300195	0	0.100021	0.185309	0	0.434967
Hoeselt	73032	0.0560218	0.0200689	0.104815	0.148655	0.0992082	0.205718	0.615727	0.509985	0.715783	0.0368001	0	0.10325	0.0558328	0	0.111242	0.235492	0.122035	0.352048
Kortessem	73040	0.0533349	0.0261389	0.0889921	0.153284	0.106299	0.206959	0.621642	0.479869	0.749481	0.0411547	0	0.103433	0.0587949	0.00982747	0.105358	0.225262	0.0861505	0.37256
Lanaken	73042	0.055902	0.0173978	0.112667	0.178322	0.114926	0.251935	0.575383	0.414789	0.724808	0.0448186	0	0.130046	0.0776016	0.00220338	0.143799	0.246778	0.0789007	0.418916
Riemst	73066	0.0389846	0.0187509	0.0660373	0.174867	0.125633	0.230224	0.510762	0.38296	0.628372	0.0601631	0	0.12431	0.0757192	0.0334239	0.118451	0.314511	0.181538	0.447859
Tongeren	73083	0.0431029	0.0226579	0.06931	0.173168	0.126168	0.225942	0.562057	0.42446	0.692543	0.0494542	0	0.111648	0.0806111	0.0391424	0.121628	0.26491	0.125085	0.408129
Wellen	73098	0.0406152	0.0227908	0.0629866	0.16009	0.114974	0.210854	0.603883	0.462575	0.7343	0.0470231	0	0.105903	0.0724515	0.0351053	0.110659	0.235998	0.0961559	0.381764
Maasmechelen	73107	0.0610411	0.0159183	0.129281	0.175214	0.110308	0.250996	0.631626	0.500007	0.754535	0.0343039	0	0.120007	0.0798689	0	0.152757	0.193443	0.050764	0.340814
Voeren	73109	0.0500041	0.0200382	0.0923965	0.189997	0.130758	0.257173	0.581375	0.427665	0.723046	0.0536786	0	0.13318	0.086314	0.0265743	0.143335	0.228436	0.070939	0.391183
Arlon	81001	0.0377755	0.0187091	0.0631625	0.192171	0.139774	0.250785	0.590645	0.474667	0.697659	0.0867722	0.0228642	0.153858	0.0676233	0.0272159	0.109704	0.217201	0.0933177	0.342893
Attert	81003	0.0487786	0.0185083	0.0915251	0.187585	0.121792	0.263801	0.618448	0.450577	0.763817	0.0746252	0	0.161544	0.0641816	0.00399325	0.12241	0.194037	0.0274351	0.368428
Aubange	81004	0.0399821	0.0168267	0.0728518	0.245579	0.179828	0.318179	0.535509	0.420725	0.648382	0.0733331	0	0.16137	0.132264	0.0725404	0.192474	0.218973	0.0858465	0.352554
Martelange	81013	0.0218	0.0107735	0.0364843	0.202562	0.141814	0.271233	0.574959	0.415546	0.719167	0.0959654	0.0234844	0.17316	0.0847966	0.0480421	0.125869	0.22222	0.0602587	0.389303
Messancy	81015	0.0369144	0.0202477	0.0582261	0.194	0.140743	0.253881	0.618283	0.503596	0.724008	0.073036	0.00673517	0.14206	0.0840499	0.0439813	0.125833	0.187612	0.0658683	0.312002
Bastogne	82003	0.0522031	0.0246946	0.0891003	0.221778	0.156706	0.295385	0.566864	0.4091	0.709226	0.0589603	0	0.146013	0.110615	0.0506994	0.169548	0.211376	0.0489438	0.376853
Bertogne	82005	0.0373253	0.0176961	0.0637915	0.196657	0.138279	0.262431	0.595363	0.444533	0.732742	0.0680117	0	0.144886	0.0913197	0.0446163	0.139701	0.207737	0.0536614	0.36596
Fauvillers	82009	0.0393536	0.0230272	0.0597666	0.206472	0.149388	0.270256	0.584043	0.42801	0.724193	0.0726659	0.00128204	0.146149	0.0944522	0.0528413	0.138519	0.209805	0.0526602	0.371195
Houffalize	82014	0.0320485	0.01361	0.0577705	0.18112	0.124357	0.245632	0.60214	0.451708	0.738758	0.0694162	0	0.143578	0.0796551	0.0354332	0.125783	0.217068	0.0642128	0.374446
Vielsalm	82032	0.0446092	0.0197939	0.0789794	0.204374	0.142362	0.274356	0.563439	0.416256	0.701061	0.060135	0	0.142587	0.0996297	0.0440692	0.154607	0.232103	0.078653	0.38903
Vaux-sur-SÃ»re	82036	0.0385792	0.0150239	0.0726776	0.200143	0.136599	0.272361	0.592904	0.434494	0.734885	0.072473	0	0.156802	0.0890908	0.0345731	0.144174	0.207099	0.0456442	0.374141
Gouvy	82037	0.0276449	0.0080522	0.058806	0.209161	0.137264	0.291909	0.562368	0.428626	0.687669	0.0861126	0	0.181137	0.0954036	0.0391448	0.155697	0.228666	0.0783192	0.379226
Sainte-Ode	82038	0.0344912	0.0182199	0.0556568	0.197217	0.141267	0.260189	0.571135	0.422144	0.70948	0.067918	0	0.140888	0.0948081	0.0531493	0.138769	0.231653	0.0796746	0.389007
Durbuy	83012	0.0445504	0.0270007	0.0663894	0.203851	0.151993	0.260899	0.561446	0.424584	0.690781	0.0557152	0	0.122539	0.103586	0.0624525	0.145927	0.234646	0.0930573	0.379466
ErezÃ©e	83013	0.0341977	0.0136259	0.0634135	0.17314	0.116964	0.238242	0.603316	0.449147	0.742155	0.0635919	0	0.138421	0.07535	0.0291207	0.122894	0.223496	0.068952	0.385499
Hotton	83028	0.0721038	0.0246892	0.142383	0.246421	0.165709	0.337155	0.536866	0.379994	0.687783	0.042699	0	0.1486	0.131618	0.0385922	0.215495	0.217103	0.0418726	0.393577
La Roche-en-Ardenne	83031	0.0298571	0.0141311	0.0512075	0.192367	0.135255	0.256552	0.57901	0.43317	0.715021	0.0734927	0.00208311	0.147617	0.0890175	0.0470014	0.134012	0.2293	0.0778194	0.385296
Marche-en-Famenne	83034	0.0619534	0.029851	0.104402	0.223923	0.159533	0.295494	0.5594	0.414498	0.696575	0.0452188	0	0.129787	0.116751	0.0535155	0.177046	0.216872	0.0628125	0.373791
Nassogne	83040	0.0526809	0.0225259	0.0939904	0.194088	0.132887	0.263944	0.591727	0.44048	0.729091	0.0554555	0	0.137888	0.0859516	0.0255148	0.143473	0.214418	0.0590799	0.374815
Rendeux	83044	0.035656	0.0123796	0.0701102	0.217481	0.147924	0.295881	0.541843	0.386128	0.690708	0.0722775	0	0.16553	0.109547	0.049599	0.171066	0.240793	0.0733537	0.410901
Tenneville	83049	0.0412189	0.0212694	0.0672831	0.189955	0.134724	0.252072	0.592418	0.441751	0.728158	0.0611845	0	0.133365	0.0875512	0.0422901	0.133777	0.217341	0.0663386	0.373509
Manhay	83055	0.0307282	0.0127434	0.0563371	0.170413	0.116204	0.232677	0.6203	0.473231	0.752471	0.0666885	0	0.137952	0.0729966	0.0303935	0.117176	0.209115	0.0630992	0.363838
Bertrix	84009	0.0554159	0.0323642	0.0841326	0.218355	0.160768	0.282558	0.552156	0.40657	0.68951	0.0493451	0	0.1253	0.113594	0.0632667	0.163641	0.2298	0.0777654	0.384069
Bouillon	84010	0.0316268	0.0139108	0.0561093	0.212092	0.149667	0.282444	0.568077	0.439884	0.688521	0.0711041	0	0.154414	0.109361	0.0584805	0.162892	0.219742	0.0794019	0.361455
Daverdisse	84016	0.0283685	0.00999372	0.0558098	0.207507	0.135674	0.290286	0.541398	0.377809	0.698892	0.082259	0	0.1778	0.0968794	0.0429074	0.155152	0.251219	0.074847	0.429374
Herbeumont	84029	0.0426651	0.0213527	0.0708261	0.216404	0.155356	0.284699	0.527403	0.37473	0.674703	0.0572025	0	0.137834	0.116537	0.0646444	0.168929	0.2562	0.0932974	0.419882
LÃ©glise	84033	0.0359431	0.0164695	0.0622797	0.19943	0.139419	0.267428	0.599205	0.446877	0.736504	0.0825772	0.0076228	0.160577	0.0809101	0.0354078	0.129122	0.2017	0.0474033	0.36215
Libin	84035	0.0387829	0.0199278	0.063475	0.199118	0.142338	0.262243	0.571343	0.424468	0.708665	0.0667032	0	0.140378	0.0936317	0.0488949	0.139854	0.229706	0.078583	0.385571
NeufchÃ¢teau	84043	0.0414825	0.0225003	0.0659485	0.202666	0.146755	0.2654	0.582971	0.432816	0.719357	0.0747238	0.00486786	0.146854	0.0864593	0.0432552	0.131376	0.214641	0.0627969	0.369917
Paliseul	84050	0.0326468	0.0135424	0.0598263	0.191617	0.130912	0.261083	0.595103	0.437814	0.737607	0.0747393	0	0.154666	0.0842311	0.0370187	0.133722	0.213201	0.0524569	0.379596
Saint-Hubert	84059	0.0597009	0.0285153	0.101138	0.206298	0.145177	0.274805	0.548879	0.398791	0.692622	0.0453918	0	0.125801	0.101205	0.0402441	0.158931	0.24473	0.0860853	0.405273
Tellin	84068	0.0517442	0.0209327	0.0957481	0.218174	0.149526	0.296163	0.543643	0.388799	0.688849	0.0536224	0	0.145349	0.112807	0.0460203	0.176955	0.237924	0.0711851	0.406182
Wellin	84075	0.03675	0.0188355	0.0603463	0.208668	0.149644	0.275408	0.560784	0.410517	0.701671	0.0760754	0.00226536	0.15341	0.095843	0.0509682	0.14268	0.230506	0.0749362	0.389764
Libramont-Chevigny	84077	0.0437883	0.0219893	0.0727387	0.196701	0.139593	0.260471	0.590367	0.437505	0.728067	0.0661248	0	0.141086	0.0867878	0.0390418	0.134908	0.212961	0.0589543	0.372034
Chiny	85007	0.0457693	0.0264033	0.0701177	0.199862	0.144952	0.261082	0.56403	0.413864	0.702996	0.0596293	0	0.130973	0.0944632	0.0500575	0.140042	0.235846	0.0825901	0.39272
Etalle	85009	0.049689	0.020898	0.0893188	0.179996	0.119875	0.249445	0.613799	0.453333	0.754596	0.0633521	0	0.14378	0.0669547	0.0104898	0.121617	0.206451	0.0475609	0.373904
Florenville	85011	0.0324013	0.0139397	0.0583189	0.208064	0.142847	0.281343	0.55049	0.393707	0.695134	0.0809331	0	0.165961	0.0947296	0.0455426	0.146474	0.241565	0.0771491	0.40839
Meix-devant-Virton	85024	0.040429	0.0218306	0.0644055	0.187576	0.132809	0.249076	0.583965	0.426088	0.725142	0.0698011	0.00192527	0.140248	0.0773464	0.035818	0.120628	0.228568	0.0714583	0.39218
Musson	85026	0.047669	0.0265811	0.07449	0.221692	0.164166	0.285304	0.522453	0.40126	0.638947	0.0604704	0	0.136233	0.113553	0.0645325	0.163447	0.255377	0.122621	0.387841
Saint-LÃ©ger	85034	0.0450372	0.024878	0.0711235	0.196466	0.13991	0.260217	0.588586	0.438193	0.727681	0.0673141	0	0.141329	0.0841151	0.0392116	0.13043	0.21535	0.0626919	0.373948
Tintigny	85039	0.0468228	0.0226087	0.0792569	0.202344	0.143947	0.268008	0.564037	0.411516	0.707105	0.0670909	0	0.143662	0.0884308	0.0375422	0.139434	0.233642	0.0762158	0.3952
Virton	85045	0.0438911	0.0259663	0.0661957	0.232341	0.173691	0.296553	0.475761	0.356041	0.589423	0.0854515	0.0135561	0.159769	0.102998	0.0597309	0.148276	0.292257	0.159713	0.42476
Habay	85046	0.056297	0.0264996	0.0960234	0.195272	0.138315	0.259171	0.577867	0.461885	0.685318	0.062615	0	0.138454	0.0763603	0.0190384	0.131641	0.226943	0.100405	0.354515
Rouvroy	85047	0.044336	0.0176273	0.0824853	0.231773	0.158466	0.31375	0.49456	0.318442	0.658986	0.0593274	0	0.156804	0.12811	0.0624651	0.193283	0.273703	0.0873452	0.457554
AnhÃ©e	91005	0.0479104	0.0196924	0.0873636	0.213689	0.149276	0.285755	0.550648	0.402241	0.690317	0.0505521	0	0.135567	0.115226	0.0533199	0.174758	0.235389	0.0768517	0.395454
Beauraing	91013	0.0551703	0.0273353	0.091815	0.23676	0.170878	0.310153	0.511163	0.361506	0.657377	0.0494409	0	0.136325	0.132149	0.071595	0.190928	0.251987	0.0901141	0.41459
BiÃ¨vre	91015	0.0334158	0.0155075	0.0577336	0.194092	0.133163	0.263091	0.579579	0.422606	0.723657	0.0665139	0	0.147323	0.094162	0.0461657	0.144282	0.226669	0.0657945	0.391255
Ciney	91030	0.051779	0.0265694	0.0847992	0.21617	0.15763	0.281219	0.565618	0.425069	0.699408	0.0569248	0	0.134553	0.107466	0.0550662	0.159133	0.218413	0.0719072	0.367441
Dinant	91034	0.0475395	0.0216604	0.0824565	0.246767	0.181302	0.318505	0.516411	0.397029	0.631809	0.0636886	0	0.149784	0.135538	0.0762345	0.193983	0.236781	0.100697	0.371375
Gedinne	91054	0.0388743	0.0169115	0.0695911	0.213177	0.146916	0.288364	0.558868	0.397717	0.710561	0.0724889	0	0.159997	0.101814	0.0470354	0.157757	0.227987	0.0583402	0.400254
Hamois	91059	0.0463692	0.0191075	0.0848566	0.194447	0.132762	0.264875	0.611786	0.463188	0.745905	0.0638756	0	0.145911	0.0842021	0.0272346	0.139786	0.193897	0.0421774	0.351887
Havelange	91064	0.0445569	0.0239131	0.0708603	0.201934	0.145645	0.264512	0.579489	0.437052	0.711695	0.0642524	0	0.137751	0.0931249	0.0477389	0.139328	0.218814	0.072335	0.370187
Houyet	91072	0.0478413	0.0215277	0.0840342	0.197722	0.14044	0.261848	0.567413	0.42208	0.704493	0.0527005	0	0.128799	0.0971803	0.0424668	0.150305	0.234706	0.081817	0.390605
Onhaye	91103	0.0497132	0.0206176	0.0907784	0.210041	0.145625	0.282629	0.560413	0.409097	0.702558	0.0482111	0	0.134787	0.112117	0.0492418	0.172045	0.229433	0.0693544	0.392271
Rochefort	91114	0.0494089	0.0183936	0.0949068	0.228411	0.15749	0.308048	0.532499	0.382267	0.678548	0.054243	0	0.14907	0.124759	0.0544528	0.191273	0.238893	0.0733947	0.403863
Somme-Leuze	91120	0.0538444	0.0273014	0.0883485	0.208439	0.153776	0.268818	0.578172	0.472419	0.677988	0.0477392	0	0.119763	0.106855	0.0539766	0.157809	0.213303	0.0967512	0.332043
Yvoir	91141	0.0414441	0.0238645	0.0634663	0.198026	0.143633	0.25845	0.611465	0.522543	0.696121	0.0728963	0.00646617	0.142385	0.0836859	0.0436901	0.125312	0.190477	0.0871689	0.294548
HastiÃ¨re	91142	0.0379619	0.0143831	0.0723556	0.202457	0.136685	0.277337	0.579893	0.418639	0.728943	0.0562051	0	0.145145	0.10829	0.0498812	0.16644	0.217372	0.0500473	0.39163
Vresse-sur-Semois	91143	0.026152	0.0087921	0.0527211	0.217131	0.143057	0.302077	0.538905	0.369786	0.704759	0.0788554	0	0.177449	0.112124	0.055908	0.173152	0.24376	0.0619016	0.427664
Andenne	92003	0.0541783	0.0280694	0.0881935	0.220612	0.161685	0.285337	0.539302	0.42763	0.646004	0.0442521	0	0.120656	0.122182	0.0675258	0.175007	0.23986	0.114991	0.364236
Assesse	92006	0.0489971	0.019809	0.090197	0.185767	0.124969	0.255044	0.616341	0.468957	0.748685	0.0611073	0	0.141995	0.0756625	0.0169252	0.131745	0.197702	0.0468872	0.354647
EghezÃ©e	92035	0.0448078	0.0255823	0.0689317	0.195535	0.142875	0.253413	0.615018	0.478518	0.73801	0.0638509	0	0.131303	0.0868761	0.0450074	0.129522	0.189564	0.0524966	0.332364
Floreffe	92045	0.049607	0.0270397	0.0782921	0.197147	0.1412	0.259483	0.607318	0.463411	0.737286	0.0589805	0	0.132097	0.0885598	0.0412233	0.13623	0.196037	0.0498714	0.347234
Fosses-la-Ville	92048	0.0577493	0.0272181	0.0985398	0.193442	0.134972	0.259081	0.610656	0.465489	0.742442	0.0461568	0	0.123702	0.0895357	0.0307605	0.145627	0.195988	0.0479538	0.349677
Gesves	92054	0.0523285	0.023772	0.0910716	0.176509	0.120678	0.239821	0.632021	0.488649	0.759168	0.0571422	0	0.130748	0.0670383	0.0130253	0.11905	0.191443	0.0478524	0.342918
Mettet	92087	0.0501022	0.0276278	0.0787196	0.200213	0.145628	0.260655	0.598102	0.457369	0.727201	0.052397	0	0.124108	0.0977142	0.0500155	0.145306	0.201717	0.0586668	0.349844
Namur	92094	0.0380087	0.0226436	0.0568303	0.203718	0.156208	0.255594	0.63044	0.533135	0.723929	0.0764353	0.0185173	0.13652	0.0892736	0.0541021	0.125482	0.16581	0.0600569	0.275542
Ohey	92097	0.0744925	0.0237079	0.148437	0.215067	0.139072	0.302579	0.5683	0.408869	0.715076	0.041637	0	0.141406	0.0989378	0.00265796	0.181407	0.216369	0.0444378	0.388721
Profondeville	92101	0.043866	0.0229574	0.0709839	0.182874	0.130098	0.24215	0.616985	0.477203	0.742662	0.0652055	0	0.13387	0.0738029	0.0300877	0.117853	0.199657	0.0591276	0.345981
Sombreffe	92114	0.0387994	0.0217937	0.0602119	0.188522	0.137583	0.246425	0.621784	0.484793	0.745308	0.068019	0.00465643	0.134805	0.0817032	0.0427427	0.12256	0.189702	0.0528527	0.33267
Sambreville	92137	0.0506294	0.0282885	0.0787542	0.231429	0.171905	0.296784	0.557847	0.415851	0.691467	0.0495352	0	0.127169	0.131264	0.0794842	0.182257	0.210619	0.0625282	0.362462
Fernelmont	92138	0.0459443	0.0234972	0.075386	0.189794	0.134367	0.252286	0.6184	0.476749	0.745149	0.063968	0	0.13641	0.0798816	0.0337085	0.126762	0.191478	0.0481385	0.339296
Jemeppe-sur-Sambre	92140	0.0471321	0.0258096	0.074327	0.221481	0.166892	0.281046	0.541167	0.427897	0.646458	0.0533016	0	0.124879	0.121047	0.0726531	0.169465	0.23737	0.11409	0.361262
La BruyÃ¨re	92141	0.0441195	0.0236824	0.0702991	0.180543	0.128917	0.238363	0.634334	0.514731	0.744693	0.0642688	0	0.131381	0.0721545	0.0293543	0.115959	0.185194	0.0604646	0.314725
Gembloux	92142	0.0407031	0.0199775	0.0684291	0.180284	0.127546	0.239763	0.642452	0.504678	0.763149	0.0776067	0.0136951	0.145387	0.0619745	0.0209873	0.103732	0.177515	0.0401517	0.321665
Cerfontaine	93010	0.062397	0.024571	0.116095	0.216975	0.146544	0.296645	0.579223	0.41876	0.730076	0.0435594	0	0.137119	0.111019	0.036299	0.180346	0.204159	0.033507	0.378243
Couvin	93014	0.0431061	0.021699	0.0712259	0.210403	0.150169	0.277794	0.582617	0.432261	0.725105	0.0583887	0	0.137642	0.108908	0.0580486	0.160241	0.207108	0.0507593	0.367151
Doische	93018	0.0360237	0.0115174	0.0733489	0.200614	0.132785	0.278017	0.587266	0.428231	0.736583	0.0724991	0	0.162473	0.0920914	0.0332727	0.150978	0.212199	0.0435878	0.385406
Florennes	93022	0.0525264	0.0231681	0.0925124	0.212254	0.149057	0.283554	0.576882	0.43038	0.713562	0.0505165	0	0.134937	0.109211	0.0478431	0.16797	0.210813	0.0565281	0.36928
Philippeville	93056	0.0530722	0.0267159	0.0876602	0.208233	0.148145	0.274844	0.580628	0.431184	0.721297	0.0470631	0	0.125849	0.108098	0.0525041	0.162936	0.211283	0.0559347	0.370246
Walcourt	93088	0.0546703	0.0298112	0.0864236	0.189462	0.137008	0.247631	0.628476	0.513976	0.736783	0.0442374	0	0.113223	0.0905544	0.0417516	0.138648	0.182082	0.059807	0.308738
Viroinval	93090	0.0358471	0.0151461	0.0649016	0.227361	0.157925	0.305573	0.544246	0.383676	0.701387	0.0632738	0	0.156337	0.12824	0.0693004	0.188361	0.228389	0.0547993	0.404057
