# Supplementary material for: Variation in smoking attributable all-cause mortality across municipalities in Belgium, 2018: application of a Bayesian approach for small area estimations
Source: BMC Public Health. 2022 Sep 7;22:1699. doi: 10.1186/s12889-022-14067-y (PMC9451124; doi:10.1186/s12889-022-14067-y)
Supplement: Supplementary file 3 — Additional file 3: Supplementary Table S3. Smoking attributable all-cause mortality per municipality, in absolute number of deaths. Estimates for 589 municipalities. [file 12889_2022_14067_MOESM3_ESM.xlsx]

## Sheet: Sheet1
CODE_INS	SAM_1	SAM_1_LLCI	SAM_1_ULCI	SAM_2	SAM_2_LLCI	SAM_2_ULCI	SAM_perc_total_1	SAM_perc_total_2	SAM_per100000_1	SAM_per100000_2
11001	28.4792	18.8565	39.5207	38.0866	10.7636	96.6407	0.184328	0.215179	18432.8	21517.9
11002	1053.55	724.464	1415.77	774.425	465.684	1191.52	0.179083	0.15824	17908.3	15824
11004	28.2455	17.6771	37.7868	30.1581	8.96751	77.0272	0.193241	0.209431	19324.1	20943.1
11005	36.0654	21.451	50.3844	41.6047	9.56152	105.071	0.187674	0.241888	18767.4	24188.8
11007	20.2116	12.8434	27.3753	24.9789	6.67889	55.6633	0.193348	0.249789	19334.8	24978.9
11008	73.3637	47.217	99.0451	101.362	26.8448	232.268	0.199923	0.252145	19992.3	25214.5
11009	51.7862	33.0226	68.8797	66.5738	17.4807	135.648	0.202049	0.286956	20204.9	28695.6
11013	40.2563	25.6403	54.5185	51.6694	13.2289	138.144	0.198133	0.231701	19813.3	23170.1
11016	38.009	26.3028	49.2903	31.0342	14.703	56.3644	0.213314	0.195184	21331.4	19518.4
11018	20.2534	12.6095	27.2137	22.399	6.29033	47.1482	0.19454	0.246143	19454	24614.3
11021	15.1371	9.15898	20.9561	18.1524	4.45238	52.0924	0.196106	0.211074	19610.6	21107.4
11022	34.9771	22.5142	46.4002	46.0192	13.0757	100.038	0.20066	0.259995	20066	25999.5
11023	54.6986	35.223	73.2914	79.1586	20.3977	176.6	0.199957	0.269247	19995.7	26924.7
11024	35.294	22.1581	47.7969	43.782	11.1534	107.184	0.197873	0.25162	19787.3	25162
11025	12.4864	7.95127	16.7188	12.8489	3.9207	29.4228	0.200877	0.233616	20087.7	23361.6
11029	57.5542	38.703	75.6253	43.3162	22.5744	83.9012	0.203238	0.158088	20323.8	15808.8
11030	22.341	13.788	30.3178	24.5033	6.54659	53.812	0.191208	0.245033	19120.8	24503.3
11035	34.5787	21.7069	47.4474	39.5054	11.1159	102.686	0.189009	0.217063	18900.9	21706.3
11037	26.4458	16.3193	36.7876	25.5578	6.96552	64.6085	0.190035	0.187925	19003.5	18792.5
11038	15.3595	9.90329	20.2751	20.4602	5.45461	43.1462	0.199547	0.27649	19954.7	27649
11039	30.5587	19.5091	41.317	41.3483	10.1264	106.122	0.199458	0.239007	19945.8	23900.7
11040	62.2849	43.6827	81.2273	71.1711	28.0479	142.564	0.203771	0.229584	20377.1	22958.4
11044	33.1223	22.7078	44.1304	45.9176	10.4568	87.6796	0.213569	0.325657	21356.9	32565.7
11050	22.3541	14.1157	30.1894	24.9051	7.57221	60.9612	0.192277	0.207542	19227.7	20754.2
11052	29.7358	19.2851	39.5891	37.3516	10.3633	81.3547	0.196502	0.247362	19650.2	24736.2
11053	34.9571	23.781	45.8588	33.2706	13.457	68.2061	0.195546	0.217455	19554.6	21745.5
11054	26.7963	16.1551	36.8353	32.9467	8.55555	79.1085	0.191755	0.228796	19175.5	22879.6
11055	42.6731	26.9078	57.0283	52.9716	16.1493	124.28	0.195255	0.225411	19525.5	22541.1
11056	36.5298	22.925	49.187	47.0091	12.7051	103.091	0.191802	0.250048	19180.2	25004.8
11057	32.5937	20.2886	43.742	37.4113	10.7254	83.4506	0.191793	0.228118	19179.3	22811.8
12002	19.6544	11.8419	27.9553	18.2419	4.82438	50.3537	0.184876	0.175403	18487.6	17540.3
12005	31.237	18.4045	44.1711	30.815	7.20034	99.5629	0.186925	0.168388	18692.5	16838.8
12007	39.2572	24.3869	54.2948	44.3795	12.0856	122.628	0.186077	0.208354	18607.7	20835.4
12009	27.9866	18.5131	39.2378	28.7426	9.15374	71.4567	0.181311	0.191617	18131.1	19161.7
12014	67.3332	46.0767	97.4903	55.6383	24.0291	124.389	0.162063	0.136035	16206.3	13603.5
12021	72.2701	44.0839	100.654	82.7025	21.2424	223.514	0.186042	0.21937	18604.2	21937
12025	170.056	115.119	227.163	143.397	58.4436	297.278	0.191465	0.188929	19146.5	18892.9
12026	35.0284	19.1276	52.5073	32.3771	5.96508	108.92	0.183983	0.17314	18398.3	17314
12029	30.9183	18.8568	43.1623	35.7345	9.05034	95.0429	0.186672	0.212705	18667.2	21270.5
12030	31.8896	19.9036	43.5371	36.2944	9.9302	89.451	0.192061	0.228267	19206.1	22826.7
12034	19.2488	11.876	26.5348	20.6694	5.49724	53.3678	0.188611	0.208782	18861.1	20878.2
12035	45.8052	27.8995	64.9827	46.4079	11.3204	126.273	0.191889	0.196644	19188.9	19664.4
12040	51.0203	31.8027	69.3244	59.8097	16.9452	133.846	0.192755	0.252361	19275.5	25236.1
13001	27.1896	16.061	37.4542	35.4248	9.14463	78.6968	0.188224	0.266352	18822.4	26635.2
13002	2.80792	1.94684	3.65519	3.66011	1.07359	6.38322	0.225849	0.305009	22584.9	30500.9
13003	40.7946	26.429	54.1843	55.3936	13.7236	109.562	0.20027	0.293088	20027	29308.8
13004	32.5872	22.5986	43.2766	38.404	14.7759	65.8318	0.193544	0.257745	19354.4	25774.5
13006	19.4226	11.5159	26.7133	25.9877	6.0051	57.5391	0.189434	0.265181	18943.4	26518.1
13008	78.8862	48.9003	107.423	82.9177	20.4452	200.102	0.195842	0.219359	19584.2	21935.9
13010	17.7236	10.464	24.9961	17.7461	5.16372	47.5197	0.184817	0.184855	18481.7	18485.5
13011	58.6377	34.4641	83.0988	64.5116	16.6357	168.709	0.184012	0.210822	18401.2	21082.2
13012	16.9733	9.06486	25.2677	16.5279	2.81237	54.7232	0.185328	0.181625	18532.8	18162.5
13013	29.177	17.7425	40.2158	32.6728	8.82596	80.0084	0.194218	0.212161	19421.8	21216.1
13014	37.5464	25.3591	49.5411	53.8526	13.711	101.108	0.204625	0.324413	20462.5	32441.3
13016	17.7932	11.5421	24.2233	20.6121	6.80942	38.8379	0.19543	0.245382	19543	24538.2
13017	31.5941	19.4922	43.9963	33.4388	8.2352	92.9412	0.184437	0.203895	18443.7	20389.5
13019	34.2036	20.4686	47.2309	40.8705	9.51811	104.654	0.188523	0.249211	18852.3	24921.1
13021	19.185	12.1715	25.8937	23.6807	5.75636	53.0007	0.196262	0.249271	19626.2	24927.1
13023	14.3415	9.20665	19.0849	19.4619	4.76573	38.7671	0.199607	0.324365	19960.7	32436.5
13025	68.4178	46.3118	90.7224	81.9771	35.556	145.761	0.194155	0.243255	19415.5	24325.5
13029	20.7819	13.2049	28.0616	23.7616	6.36439	51.4287	0.194304	0.250123	19430.4	25012.3
13031	20.122	12.6911	28.9103	19.127	8.67546	37.7569	0.169938	0.151802	16993.8	15180.2
13035	23.3188	14.5724	31.4422	31.4095	8.37021	63.9198	0.195294	0.282969	19529.4	28296.9
13036	16.0938	9.52544	22.5749	17.8673	4.54023	44.8882	0.183984	0.220584	18398.4	22058.4
13037	21.94	13.8707	30.0545	27.2132	6.13226	60.9092	0.189883	0.264206	18988.3	26420.6
13040	68.5269	39.0327	99.9656	69.0924	16.8836	192.057	0.174688	0.188777	17468.8	18877.7
13044	12.7977	6.98919	18.7092	12.116	2.3615	37.1036	0.181904	0.183575	18190.4	18357.5
13046	19.7148	11.7974	27.348	22.9719	5.82302	60.2206	0.184858	0.236824	18485.8	23682.4
13049	42.4403	29.6116	55.6469	41.3278	17.8398	79.8104	0.200407	0.197741	20040.7	19774.1
13053	30.3025	19.0605	41.3805	39.5737	9.74492	84.9684	0.195825	0.265595	19582.5	26559.5
21001	259.711	184.132	340.492	123.262	75.8049	202.311	0.184054	0.126035	18405.4	12603.5
21002	62.9215	44.0936	85.4604	53.5487	26.7524	96.575	0.18107	0.193316	18107	19331.6
21003	47.1506	32.9893	60.9167	37.813	17.441	78.7298	0.207078	0.205505	20707.8	20550.5
21004	369.444	261.915	486.921	211.521	125.046	333.946	0.196378	0.182818	19637.8	18281.8
21005	102.148	73.3107	131.868	60.2455	26.6129	113.828	0.20301	0.208462	20301	20846.2
21006	116.366	83.281	148.658	130.232	59.4141	199.687	0.210598	0.288124	21059.8	28812.4
21007	107.739	74.8726	142.269	48.781	28.3533	83.5485	0.195399	0.128371	19539.9	12837.1
21008	50.6028	34.2387	67.18	55.5188	18.9951	115.475	0.201587	0.248963	20158.7	24896.3
21009	144.276	102.101	193.992	71.6174	39.9585	124.314	0.166201	0.146457	16620.1	14645.7
21010	118.541	81.7849	155.646	100.428	44.1447	190.601	0.201811	0.214133	20181.1	21413.3
21011	53.4701	35.6458	71.752	42.3279	13.7001	94.6989	0.196036	0.241874	19603.6	24187.4
21012	202.693	137.084	275.201	136.922	60.7319	261.346	0.195453	0.201357	19545.3	20135.7
21013	99.3058	69.5308	130.009	59.5376	20.879	109.751	0.208787	0.248073	20878.7	24807.3
21014	51.225	35.0138	67.8363	25.0807	9.84297	54.1912	0.202643	0.202263	20264.3	20226.3
21015	295.656	212.549	378.161	148.668	83.398	249.329	0.210217	0.19183	21021.7	19183
21016	161.534	114.37	209.329	137.513	87.5959	206.032	0.182192	0.165479	18219.2	16547.9
21017	57.076	39.7292	73.84	68.0378	35.1254	108.82	0.202233	0.248313	20223.3	24831.3
21018	117.014	82.0269	150.817	103.651	63.1604	154.929	0.2024	0.21549	20240	21549
21019	67.9622	47.4624	91.4878	53.754	30.8489	92.5883	0.177288	0.149317	17728.8	14931.7
23002	57.161	39.0113	78.3823	51.963	22.3789	112.555	0.179724	0.179803	17972.4	17980.3
23003	42.6674	26.982	57.8065	46.0716	15.1472	110.628	0.19324	0.226954	19324	22695.4
23009	5.57686	3.73281	7.32572	6.86277	1.88022	13.4222	0.2101	0.298381	21010	29838.1
23016	82.5786	53.3681	111.854	93.2933	28.9445	223.937	0.195123	0.220552	19512.3	22055.2
23023	17.2794	11.2898	22.9849	19.7173	5.89133	40.933	0.200557	0.249586	20055.7	24958.6
23024	18.7744	11.6342	25.8142	21.7217	5.92561	54.7872	0.189427	0.223935	18942.7	22393.5
23025	69.7777	45.8202	92.3308	79.9994	25.7444	175.334	0.201347	0.242422	20134.7	24242.2
23027	80.3651	55.0254	109.106	76.3345	35.9184	148.049	0.189771	0.195229	18977.1	19522.9
23032	14.2385	9.33839	18.7144	18.3208	5.15717	39.1626	0.204377	0.273445	20437.7	27344.5
23033	17.1886	11.0983	23.0754	21.2615	6.16538	50.1087	0.195595	0.259286	19559.5	25928.6
23038	22.5736	14.6199	30.2421	26.4936	7.29079	59.4526	0.195172	0.254747	19517.2	25474.7
23039	18.3499	12.986	23.6532	28.4324	11.5008	45.7197	0.206992	0.32681	20699.2	32681
23044	27.406	16.7522	37.5135	32.7889	8.99953	79.25	0.192473	0.229293	19247.3	22929.3
23045	35.0198	22.9777	46.3752	45.2924	11.9292	103.565	0.196286	0.266426	19628.6	26642.6
23047	34.5889	23.0964	45.3422	38.2763	10.3566	73.267	0.201429	0.299034	20142.9	29903.4
23050	37.2371	24.4093	49.8775	43.855	12.223	105.015	0.201595	0.2506	20159.5	25060
23052	29.9952	20.7239	39.8247	21.2264	11.0374	41.6752	0.197403	0.149482	19740.3	14948.2
23060	28.6741	17.5011	39.2621	30.2791	8.39973	76.9099	0.192343	0.22264	19234.3	22264
23062	46.0516	29.3176	62.3973	56.84	17.1558	137.788	0.194218	0.245	19421.8	24500
23064	12.0819	7.92254	16.1402	13.3408	4.30535	25.9202	0.20592	0.238228	20592	23822.8
23077	58.87	41.306	79.8334	40.593	23.0169	77.8499	0.188068	0.143438	18806.8	14343.8
23081	18.731	12.4633	24.4967	23.6455	7.74767	48.3315	0.200163	0.257016	20016.3	25701.6
23086	32.8617	20.8018	44.3464	36.7422	10.3461	89.2705	0.191257	0.22268	19125.7	22268
23088	99.9647	71.1375	128.206	112.978	43.651	177.518	0.211341	0.314702	21134.1	31470.2
23094	67.6753	44.0683	88.8425	73.0422	22.8864	155.313	0.198888	0.26369	19888.8	26369
23096	49.2427	31.8127	65.6468	56.4558	16.1339	131.182	0.197531	0.249804	19753.1	24980.4
23097	24.7214	15.1123	33.1208	29.9344	8.2474	70.5565	0.19476	0.258055	19476	25805.5
23098	18.4079	11.9045	24.8027	18.9099	5.79616	41.3767	0.197351	0.245583	19735.1	24558.3
23099	19.8327	12.4852	26.9488	18.746	6.5136	46.5116	0.191146	0.20157	19114.6	20157
23100	8.90291	5.82203	11.9178	9.5663	2.59026	25.1517	0.197425	0.239157	19742.5	23915.7
23101	26.988	17.5087	36.7326	28.7809	9.32675	77.2218	0.190857	0.216398	19085.7	21639.8
23102	32.7232	21.732	43.3915	40.5755	11.293	90.0216	0.203874	0.272319	20387.4	27231.9
23103	19.25	13.1191	26.6448	12.5757	6.50371	28.2165	0.171018	0.119768	17101.8	11976.8
23104	15.1512	9.46395	20.5718	19.0145	4.41313	45.3557	0.198093	0.246941	19809.3	24694.1
23105	22.6366	13.9541	30.8899	27.0189	7.43951	62.7699	0.191507	0.245626	19150.7	24562.6
24001	68.6599	43.9138	93.2946	88.0201	23.0089	203.614	0.195022	0.24315	19502.2	24315
24007	19.5363	11.8521	27.036	22.4492	5.26345	60.8368	0.189056	0.220091	18905.6	22009.1
24008	12.5261	7.86485	17.2659	13.6947	4.02273	31.4991	0.190648	0.21398	19064.8	21398
24009	17.9673	11.1703	24.7178	19.1949	5.40693	51.2879	0.185027	0.215674	18502.7	21567.4
24011	15.7676	9.77508	21.296	18.4277	4.80727	51.1904	0.192005	0.222021	19200.5	22202.1
24014	20.8826	13.686	27.7127	22.4625	7.78749	48.1098	0.195352	0.218082	19535.2	21808.2
24016	17.2149	10.9407	22.9784	18.873	5.49226	46.9996	0.194889	0.238899	19488.9	23889.9
24020	45.4916	30.8376	60.51	39.4205	20.035	74.1282	0.196006	0.167036	19600.6	16703.6
24028	13.4944	8.66785	17.6854	22.8235	5.1385	42.5221	0.203992	0.351131	20399.2	35113.1
24033	27.7316	17.4898	37.3328	33.2244	8.56462	81.8832	0.191217	0.239025	19121.7	23902.5
24038	43.3124	27.6263	59.0368	44.6106	12.39	116.772	0.190214	0.211425	19021.4	21142.5
24041	9.5246	6.01424	12.6402	8.80085	2.96072	18.0661	0.201707	0.220021	20170.7	22002.1
24043	14.735	8.9736	20.2908	16.1443	4.29774	43.173	0.188696	0.215258	18869.6	21525.8
24045	18.268	12.1757	24.9198	20.2576	9.52744	32.0798	0.191684	0.222612	19168.4	22261.2
24048	19.5254	12.0046	26.6932	19.9294	5.87967	56.799	0.189944	0.179544	18994.4	17954.4
24054	18.253	11.2987	24.8928	23.1994	5.63226	56.7444	0.191482	0.236729	19148.2	23672.9
24055	34.5849	21.0632	47.5119	35.5439	12.1449	86.2372	0.18777	0.204275	18777	20427.5
24059	34.7164	23.1816	44.9542	51.0566	13.8401	97.0891	0.208983	0.315164	20898.3	31516.4
24062	175.285	115.514	249.905	84.9692	46.0783	162.336	0.16435	0.103495	16435	10349.5
24066	22.3892	14.1089	30.6336	26.0304	6.99513	67.4969	0.194024	0.213364	19402.4	21336.4
24086	13.9062	8.64019	19.3898	14.8617	3.67921	41.6204	0.191355	0.206413	19135.5	20641.3
24094	29.5999	19.9992	39.5801	26.3066	12.5146	50.2812	0.1956	0.185258	19560	18525.8
24104	31.3161	20.369	45.0802	38.1003	11.0695	99.4191	0.168744	0.225445	16874.4	22544.5
24107	83.7799	58.1643	108.538	75.7045	37.7226	143.859	0.205247	0.179394	20524.7	17939.4
24109	38.5499	23.2752	53.3644	42.7518	12.3017	109.954	0.188703	0.205538	18870.3	20553.8
24130	21.0366	13.4358	28.2954	30.5056	6.6992	60.3676	0.206915	0.299074	20691.5	29907.4
24133	18.4439	12.1801	23.9647	27.2883	7.45735	52.0842	0.210381	0.313658	21038.1	31365.8
24134	48.6855	30.6435	66.6432	67.2541	17.5851	151.787	0.191151	0.243674	19115.1	24367.4
24135	17.6708	11.3509	24.19	20.1247	5.62491	49.2417	0.193615	0.231318	19361.5	23131.8
24137	11.3094	7.47972	14.9984	15.177	4.43731	32.3919	0.205351	0.275946	20535.1	27594.6
25005	13.992	9.05521	18.4264	15.2144	4.60274	35.5531	0.203413	0.257872	20341.3	25787.2
25014	72.9539	49.1188	98.088	72.4666	26.4197	165.258	0.195093	0.202421	19509.3	20242.1
25015	20.8065	13.6768	27.5824	20.9331	5.75325	47.7582	0.205063	0.243408	20506.3	24340.8
25018	18.1189	12.207	24.1838	19.0217	5.24551	44.0788	0.2061	0.243868	20610	24386.8
25023	14.5633	9.50794	19.0071	14.9126	4.07778	34.4573	0.207302	0.266296	20730.2	26629.6
25031	34.9181	23.8721	45.8036	36.8135	11.4636	81.2807	0.204746	0.253886	20474.6	25388.6
25037	30.1571	20.0381	40.4632	33.3455	9.58722	78.2381	0.20073	0.243398	20073	24339.8
25043	7.20178	4.8102	9.61337	6.40756	2.18133	14.5647	0.199871	0.213585	19987.1	21358.5
25044	21.3302	13.5857	28.7373	20.7157	6.87289	50.5317	0.197626	0.205106	19762.6	20510.6
25048	31.3534	20.9461	41.3397	34.3552	11.0255	74.7293	0.20486	0.25831	20486	25831
25050	15.8271	10.5237	21.0211	20.2138	5.62471	47.7783	0.205157	0.252672	20515.7	25267.2
25068	17.1656	11.789	23.2658	12.5248	5.82184	25.2164	0.189138	0.176405	18913.8	17640.5
25072	61.9007	41.1039	81.2545	72.1944	21.6932	167.001	0.203788	0.248091	20378.8	24809.1
25084	22.0609	14.9508	29.2317	22.6831	6.70146	49.5541	0.205607	0.263757	20560.7	26375.7
25091	40.8394	26.8339	54.9326	46.1359	13.9	113.493	0.199266	0.219695	19926.6	21969.5
25105	47.0796	34.0679	60.1282	46.8652	19.4616	85.5724	0.216178	0.245368	21617.8	24536.8
25107	21.9523	15.7504	27.8042	18.7617	8.99884	32.2934	0.216088	0.226044	21608.8	22604.4
25110	54.8663	37.9486	72.9408	43.5967	23.7176	81.7328	0.198677	0.147286	19867.7	14728.6
25112	76.5922	55.2252	98.371	103.58	40.6367	171.308	0.215417	0.295942	21541.7	29594.2
25117	14.0116	9.33299	18.3268	11.4865	4.22244	26.2331	0.204483	0.208846	20448.3	20884.6
25118	5.00051	3.43625	6.46878	5.70834	1.69789	10.8838	0.215695	0.285417	21569.5	28541.7
25119	25.9156	16.3817	35.0044	25.8175	8.05998	68.6383	0.196997	0.194117	19699.7	19411.7
25120	18.8882	12.6497	24.7026	20.2161	5.78123	43.1856	0.208059	0.269548	20805.9	26954.8
25121	52.5557	34.1354	70.7246	43.4382	13.3727	111.26	0.198155	0.201103	19815.5	20110.3
25122	17.1253	11.935	22.0926	20.3809	5.46202	41.9173	0.209995	0.318452	20999.5	31845.2
25123	18.6529	12.7377	24.279	21.1196	6.92037	45.6998	0.207223	0.270764	20722.3	27076.4
25124	15.3709	10.1244	20.5632	12.5413	4.45797	29.4815	0.198078	0.202279	19807.8	20227.9
31003	29.6314	19.4309	39.5192	41.1149	9.23699	91.0034	0.196988	0.277803	19698.8	27780.3
31004	49.7333	33.4934	65.7907	99.5591	22.5014	191.204	0.199249	0.308232	19924.9	30823.2
31005	256.069	178.497	333.199	317.702	173.784	502.914	0.203897	0.236209	20389.7	23620.9
31006	22.6444	13.8418	30.4418	29.7362	7.7009	69.4572	0.19439	0.245754	19439	24575.4
31012	24.8125	15.6087	33.8731	30.6301	7.73345	72.3177	0.195568	0.235616	19556.8	23561.6
31022	38.9473	24.3856	51.7904	54.1321	13.4712	114.139	0.196579	0.269314	19657.9	26931.4
31033	37.4273	23.7254	50.061	53.5222	12.1936	114.134	0.193581	0.270314	19358.1	27031.4
31040	38.9206	27.6481	50.6659	36.6285	17.8218	65.8044	0.205757	0.196928	20575.7	19692.8
31042	5.55764	3.5936	7.39452	7.38032	1.95931	15.9464	0.214421	0.273345	21442.1	27334.5
31043	66.0406	43.8025	86.8674	121.924	34.3449	255.085	0.203237	0.262202	20323.7	26220.2
32003	28.2191	18.4217	37.582	39.5301	10.4899	77.6832	0.19923	0.278381	19923	27838.1
32006	21.5643	13.067	29.6355	23.036	5.74033	51.3298	0.189318	0.217321	18931.8	21732.1
32010	19.7652	12.5182	26.4857	27.7291	6.73424	55.3741	0.196828	0.280092	19682.8	28009.2
32011	26.3057	16.8877	34.6832	40.8616	8.59561	79.6931	0.197796	0.30723	19779.6	30723
32030	12.3599	7.80561	16.6741	16.7324	3.94119	34.9468	0.197584	0.274302	19758.4	27430.2
33011	73.41	48.4406	97.3994	105.456	27.5636	214.357	0.198906	0.271794	19890.6	27179.4
33016	2.10871	1.27708	2.91729	2.22666	0.592254	4.9222	0.19502	0.222666	19502	22266.6
33021	42.4863	27.8201	55.7338	66.7971	16.8276	127.204	0.203699	0.300888	20369.9	30088.8
33029	37.5468	23.597	50.76	51.5258	12.2603	117.588	0.193088	0.260231	19308.8	26023.1
33037	28.2623	19.4292	37.7179	19.6778	9.79562	36.6618	0.192077	0.143634	19207.7	14363.4
33039	15.84	10.347	21.1639	24.6198	5.48362	50.1622	0.197987	0.328264	19798.7	32826.4
33040	15.3927	10.1357	20.4609	18.838	5.13074	35.8114	0.197749	0.254568	19774.9	25456.8
33041	8.28806	5.12818	11.0662	13.4191	2.66062	28.3993	0.19629	0.327296	19629	32729.6
34002	27.6925	19.1925	37.6637	20.6563	11.1198	36.7362	0.175167	0.133266	17516.7	13326.6
34003	21.5775	14.339	28.2228	29.171	7.00903	58.2979	0.198229	0.28599	19822.9	28599
34009	21.4416	13.5832	28.7046	25.8741	6.95711	59.5766	0.191974	0.237377	19197.4	23737.7
34013	49.1046	34.1354	64.0336	66.9084	24.8921	115.667	0.199527	0.279951	19952.7	27995.1
34022	167.87	113.372	226.709	192.664	55.4189	455.592	0.187985	0.21336	18798.5	21336
34023	25.2924	16.0064	34.238	33.9009	8.87027	73.2237	0.19159	0.249272	19159	24927.2
34025	9.00341	5.78063	12.1696	13.1094	3.07642	30.104	0.191712	0.262188	19171.2	26218.8
34027	67.5308	42.5986	92.5849	86.4206	19.3361	202.991	0.188469	0.242075	18846.9	24207.5
34040	73.9126	51.9817	96.1433	106.229	36.2782	181.035	0.202097	0.296728	20209.7	29672.8
34041	58.1246	36.7905	78.2341	77.5907	18.266	168.712	0.19315	0.260372	19315	26037.2
34042	46.6538	29.4421	62.8654	58.6856	14.5584	128.795	0.193995	0.25405	19399.5	25405
34043	3.28159	1.92137	4.4103	4.06476	0.929514	8.91498	0.195267	0.29034	19526.7	29034
35002	33.493	23.1035	43.7174	53.7005	14.1415	97.5392	0.21512	0.333544	21512	33354.4
35005	20.7475	13.9253	27.3747	30.7256	7.21147	59.2676	0.204838	0.326868	20483.8	32686.8
35006	27.7744	19.4002	35.9493	29.5284	14.2538	51.9503	0.205588	0.230691	20558.8	23069.1
35011	38.7629	26.5997	51.1154	48.9964	25.815	87.4312	0.195753	0.177523	19575.3	17752.3
35013	167.619	116.795	220.612	180.713	95.0676	314.091	0.199781	0.176823	19978.1	17682.3
35014	14.9117	9.9078	19.7191	25.0649	5.14	49.0347	0.199637	0.325519	19963.7	32551.9
35029	25.627	16.8983	34.753	47.3729	12.2656	106.857	0.195306	0.257461	19530.6	25746.1
36006	18.112	11.654	24.5743	25.1482	5.73635	57.0457	0.190732	0.27335	19073.2	27335
36007	23.427	15.0344	31.4326	32.6809	7.65764	66.9904	0.193024	0.27009	19302.4	27009
36008	57.422	39.6609	74.9986	102.924	45.2451	150.089	0.197739	0.340808	19773.9	34080.8
36010	22.4114	14.6043	29.4042	33.5739	7.13222	66.4701	0.197997	0.299767	19799.7	29976.7
36011	16.6176	10.5175	22.4288	23.9913	5.11562	51.8108	0.19335	0.296189	19335	29618.9
36012	24.7297	15.5182	32.795	38.8031	8.06046	79.6943	0.19539	0.293963	19539	29396.3
36015	105.198	69.6945	150.214	96.0959	37.7229	231.67	0.175699	0.167414	17569.9	16741.4
36019	22.3416	13.9638	29.8431	29.3631	7.12916	60.7202	0.195566	0.25985	19556.6	25985
37002	23.7264	15.5513	31.2418	30.3666	7.88591	56.9061	0.201839	0.27606	20183.9	27606
37007	25.5247	16.2073	34.3837	36.7937	7.68754	78.6307	0.190365	0.283028	19036.5	28302.8
37010	15.6477	9.91157	20.7374	23.6776	5.00913	48.1234	0.197545	0.319967	19754.5	31996.7
37011	10.8917	7.69349	14.2521	19.0579	3.5945	34.6789	0.206203	0.388937	20620.3	38893.7
37012	8.79839	5.44187	11.835	13.0215	2.50719	29.4294	0.19274	0.302825	19274	30282.5
37015	38.0822	23.8782	50.9448	50.1776	12.9215	109.481	0.195518	0.253422	19551.8	25342.2
37017	19.7578	13.3837	25.8243	26.1664	6.57586	47.2655	0.204496	0.30784	20449.6	30784
37018	31.9822	20.7848	42.6533	46.537	10.8429	94.6242	0.196944	0.298314	19694.4	29831.4
37020	15.7138	10.7671	20.9254	23.2192	8.38709	39.9926	0.19644	0.283161	19644	28316.1
38002	15.2772	9.88945	20.0206	23.083	4.39959	42.6769	0.204343	0.349743	20434.3	34974.3
38008	23.615	16.2347	31.1703	46.0489	11.9082	89.2971	0.205076	0.306993	20507.6	30699.3
38014	37.1091	24.0515	49.7748	69.9687	16.585	174.922	0.201926	0.248116	20192.6	24811.6
38016	26.4606	18.8419	34.4564	30.9075	14.8736	56.873	0.20492	0.168894	20492	16889.4
38025	29.6573	19.7709	39.0317	46.3465	11.7502	87.6382	0.203716	0.289666	20371.6	28966.6
41002	148.528	103.662	211.083	124.235	60.1194	237.534	0.156232	0.138347	15623.2	13834.7
41011	32.9608	20.5772	44.8575	38.4563	10.4802	88.785	0.190043	0.256375	19004.3	25637.5
41018	80.6705	57.3505	103.187	116.133	44.4886	203	0.211894	0.314723	21189.4	31472.3
41024	33.8322	20.7421	46.0948	39.3743	10.5511	87.8901	0.192448	0.22892	19244.8	22892
41027	36.2365	22.742	49.5249	41.4989	10.4314	101.002	0.193594	0.238499	19359.4	23849.9
41034	38.1113	23.6447	50.9848	43.0553	12.4279	106.052	0.190374	0.217451	19037.4	21745.1
41048	76.4346	48.4681	104.022	98.2919	27.0399	234.656	0.192114	0.25333	19211.4	25333
41063	18.6721	11.4344	25.3352	23.1599	6.02427	53.201	0.191549	0.251738	19154.9	25173.8
41081	60.6189	41.0368	79.9213	58.5613	25.4687	111.95	0.200213	0.191377	20021.3	19137.7
41082	45.8475	28.281	62.8337	49.8136	14.46	125.314	0.190838	0.204994	19083.8	20499.4
42003	32.9686	19.8724	44.5364	38.1337	9.35547	89.6717	0.192271	0.231113	19227.1	23111.3
42004	30.6068	19.7099	41.1512	42.4089	10.9768	93.0911	0.194153	0.271852	19415.3	27185.2
42006	92.4698	62.8356	124.875	81.523	34.5643	168.032	0.190064	0.172718	19006.4	17271.8
42008	49.8527	30.9611	67.8985	63.7589	13.0279	147.295	0.189212	0.255036	18921.2	25503.6
42010	27.2761	15.4298	38.7638	22.5988	5.58252	71.8548	0.189385	0.15167	18938.5	15167
42011	38.8101	23.7993	53.5649	43.9184	11.501	111.959	0.186608	0.22181	18660.8	22181
42023	18.6811	11.4938	25.4905	21.993	5.45313	53.6971	0.191089	0.224419	19108.9	22441.9
42025	47.1783	27.5114	65.3314	47.9177	12.1631	133.184	0.186991	0.199657	18699.1	19965.7
42026	21.7412	12.9878	29.8718	23.2234	5.86782	58.9482	0.187925	0.215031	18792.5	21503.1
42028	42.9771	28.1703	58.2292	48.7978	13.0195	113.581	0.192771	0.235738	19277.1	23573.8
43002	28.6841	17.1608	40.0032	30.0959	6.88647	78.5323	0.188167	0.198	18816.7	19800
43005	41.5662	26.5433	57.3191	52.7344	11.9403	133.855	0.188948	0.227303	18894.8	22730.3
43007	11.805	7.14774	16.252	14.0731	3.28277	35.696	0.187876	0.216509	18787.6	21650.9
43010	43.558	30.481	56.8045	59.039	16.6167	121.878	0.200436	0.270821	20043.6	27082.1
43014	10.4973	6.09023	14.4575	13.6371	2.79632	35.1525	0.190996	0.24352	19099.6	24352
43018	26.7774	17.9905	35.5239	42.9618	10.0384	83.0388	0.202372	0.327953	20237.2	32795.3
44001	34.8968	21.7505	47.73	37.5556	10.4387	96.5699	0.189721	0.210987	18972.1	21098.7
44011	58.3138	37.1555	79.3607	64.3694	19.3487	147.316	0.191459	0.21244	19145.9	21244
44012	12.5405	7.6009	17.9984	12.6242	2.15141	43.7237	0.191696	0.18565	19169.6	18565
44013	33.6929	23.4337	44.7594	22.6622	10.4099	47.2269	0.200542	0.128035	20054.2	12803.5
44019	68.8507	42.341	93.6397	84.9085	22.906	189.503	0.190591	0.238507	19059.1	23850.7
44020	24.8548	17.4194	32.1222	29.0689	10.0199	53.9828	0.202364	0.244277	20236.4	24427.7
44021	526.383	356.78	713.925	344.044	163.383	622.355	0.183601	0.148551	18360.1	14855.1
44029	14.9727	8.99931	20.784	19.893	3.91799	50.6098	0.190787	0.245593	19078.7	24559.3
44034	34.7663	21.0185	47.1021	39.0132	10.8593	95.7151	0.190556	0.224214	19055.6	22421.4
44036	14.7037	8.33842	20.798	13.7299	3.40756	40.5826	0.18761	0.152554	18761	15255.4
44040	19.9733	12.9983	27.8962	19.7058	6.4597	46.5857	0.181677	0.189479	18167.7	18947.9
44043	44.6526	27.3823	61.0678	46.0243	13.5674	120.977	0.188073	0.201861	18807.3	20186.1
44045	13.5189	9.56486	17.6281	17.1097	7.35672	33.9453	0.201325	0.271582	20132.5	27158.2
44048	24.31	15.4146	33.0347	26.8098	7.40821	66.7033	0.190378	0.206229	19037.8	20622.9
44049	17.3142	9.93171	24.1073	16.88	3.74563	49.5529	0.186408	0.196279	18640.8	19627.9
44052	26.1961	16.4019	35.5255	28.6108	7.89344	69.6313	0.193036	0.230732	19303.6	23073.2
44064	13.0149	7.54969	18.4261	12.7124	2.56764	44.7886	0.197662	0.165096	19766.2	16509.6
44072	14.3712	8.62474	19.7554	15.2794	3.21261	41.2119	0.187985	0.198434	18798.5	19843.4
44073	17.8449	12.3968	23.5779	26.1545	9.24477	45.1641	0.197245	0.272443	19724.5	27244.3
44080	15.9318	9.43874	22.3896	16.0614	3.33702	48.9335	0.189934	0.180465	18993.4	18046.5
44081	26.6424	17.4533	34.999	32.1689	9.04561	63.0872	0.199441	0.272618	19944.1	27261.8
45017	14.7006	8.93907	19.6761	15.2961	4.01363	35.4698	0.193778	0.218515	19377.8	21851.5
45035	57.0536	36.2944	78.2712	68.593	18.8202	162.617	0.191634	0.236528	19163.4	23652.8
45041	51.5051	33.2265	68.2709	63.0895	18.5251	126.88	0.197733	0.257508	19773.3	25750.8
45057	16.922	10.636	22.679	21.5845	4.62355	53.7906	0.190882	0.269806	19088.2	26980.6
45059	36.292	23.8968	48.7268	48.0966	12.9291	103.515	0.198248	0.257201	19824.8	25720.1
45060	16.1034	10.2221	21.4698	20.4706	5.89168	42.9686	0.198555	0.265852	19855.5	26585.2
45061	10.4963	6.72944	13.8552	14.0846	3.16477	32.7279	0.195679	0.28744	19567.9	28744
45062	5.59129	3.27009	7.73581	6.6754	1.93016	18.6783	0.185049	0.180416	18504.9	18041.6
45063	11.2289	7.23732	14.8873	16.2015	3.79467	35.7418	0.202692	0.300028	20269.2	30002.8
45064	17.3212	10.7696	23.6832	19.5154	5.62067	49.7815	0.190254	0.193222	19025.4	19322.2
45065	16.5513	10.6198	22.2793	19.9026	5.76037	49.2465	0.194007	0.245711	19400.7	24571.1
46003	85.1469	53.8873	118.591	98.223	24.4572	247.375	0.183325	0.213065	18332.5	21306.5
46013	30.4824	18.9617	42.41	35.5823	7.86194	93.4966	0.187545	0.226639	18754.5	22663.9
46014	78.5765	54.5156	102.973	80.1563	30.7786	151.26	0.199946	0.22643	19994.6	22643
46020	35.1875	25.0211	46.6199	42.9495	16.3274	96.1324	0.196715	0.252644	19671.5	25264.4
46021	161.796	111.744	215.802	88.9835	44.3355	157.945	0.197747	0.111929	19774.7	11192.9
46024	34.6344	24.5834	45.6459	48.1723	23.9297	84.9825	0.197741	0.28171	19774.1	28171
46025	45.8472	31.5391	60.9872	57.589	20.0566	105.549	0.191453	0.262963	19145.3	26296.3
51004	78.3579	55.3594	100.257	73.1584	32.3907	146.564	0.213541	0.211441	21354.1	21144.1
51008	33.3081	22.5625	43.339	38.0845	11.131	80.908	0.210432	0.284213	21043.2	28421.3
51009	32.2388	21.6292	42.0193	35.4741	9.46053	74.0376	0.218925	0.274993	21892.5	27499.3
51012	8.6806	6.19225	11.1509	8.35331	3.01519	15.2101	0.227893	0.269462	22789.3	26946.2
51014	20.6726	14.3347	26.9597	21.7767	6.37829	48.4927	0.214327	0.275654	21432.7	27565.4
51017	12.156	8.06289	16.2242	14.5495	4.08207	34.5503	0.20473	0.250854	20473	25085.4
51019	7.87296	5.43935	10.3451	9.72533	3.05826	19.4728	0.211309	0.262847	21130.9	26284.7
51065	26.4743	16.732	35.3156	27.835	8.51878	62.0275	0.203692	0.230041	20369.2	23004.1
52010	40.8179	29.6322	52.0084	50.7955	14.3491	93.2878	0.226596	0.311629	22659.6	31162.9
52011	553.914	394.259	712.422	460.25	244.838	758.759	0.212875	0.199588	21287.5	19958.8
52012	111.048	76.5002	143.006	139.837	36.1692	259.873	0.220976	0.305988	22097.6	30598.8
52015	77.4308	55.7126	102.905	55.1568	29.5461	110.666	0.206305	0.169713	20630.5	16971.3
52018	24.5081	16.5866	32.0745	27.5275	6.2998	48.2148	0.22349	0.312812	22349	31281.2
52021	58.1839	40.264	75.1886	68.8689	19.9496	135.051	0.213066	0.279955	21306.6	27995.5
52022	49.9347	36.2724	62.935	48.0009	21.3676	85.3486	0.224727	0.240005	22472.7	24000.5
52025	32.5469	21.5635	43.0045	40.8244	12.2694	90.5482	0.208443	0.240144	20844.3	24014.4
52043	55.4565	37.8452	71.118	64.9345	20.0255	121.599	0.22071	0.295157	22071	29515.7
52048	26.0032	17.3206	34.4605	30.7482	8.1593	72.7375	0.212061	0.23119	21206.1	23119
52055	42.6333	28.6368	55.3962	47.7021	14.1536	103.433	0.209411	0.271035	20941.1	27103.5
52063	27.6197	18.5764	35.9014	30.6938	9.83551	63.2233	0.211627	0.260117	21162.7	26011.7
52074	27.9517	19.2828	35.8278	32.2655	9.00783	62.7264	0.219515	0.280569	21951.5	28056.9
52075	22.4444	15.0215	29.2249	21.8752	8.06862	42.4793	0.208841	0.220961	20884.1	22096.1
53014	57.8764	38.684	74.5868	66.0536	21.0035	126.573	0.221631	0.28228	22163.1	28228
53020	42.8852	30.0871	56.2217	51.4578	16.2978	88.7665	0.218845	0.300923	21884.5	30092.3
53028	57.9565	40.8779	74.2103	70.7911	22.0014	132.106	0.222451	0.303825	22245.1	30382.5
53039	16.429	11.5494	21.2018	20.3172	5.50251	40.0805	0.223934	0.312572	22393.4	31257.2
53044	16.4605	11.2542	21.4161	15.9396	5.44799	36.1463	0.210274	0.234405	21027.4	23440.5
53046	7.73001	5.38988	10.0844	8.64785	2.77668	18.4754	0.214419	0.288262	21441.9	28826.2
53053	232.989	166.139	301.199	171.958	93.0921	306.672	0.209995	0.177277	20999.5	17727.7
53065	59.3674	40.7488	76.5772	66.2204	19.9295	127.02	0.221966	0.279411	22196.6	27941.1
53068	18.8663	13.0682	24.3098	24.7608	7.17333	46.2133	0.219188	0.3258	21918.8	32580
53070	65.5721	44.8908	85.5398	75.6114	23.5884	156.997	0.214452	0.251201	21445.2	25120.1
53082	47.0393	32.6497	63.0259	39.2278	17.6376	80.5411	0.215641	0.212042	21564.1	21204.2
53083	9.06647	6.31544	11.6217	9.3979	3.12323	17.9528	0.221153	0.261053	22115.3	26105.3
53084	24.5676	16.2058	32.5185	27.1409	8.14888	61.9361	0.20912	0.248999	20912	24899.9
54007	133.503	83.5739	187.875	122.245	32.4175	310.325	0.19387	0.188941	19387	18894.1
54010	43.7644	27.1218	59.5801	49.6848	13.7803	114.431	0.201344	0.22584	20134.4	22584
55004	52.0797	36.7411	67.23	61.4319	18.8493	127.033	0.213983	0.296773	21398.3	29677.3
55010	27.744	19.2858	36.8417	17.3454	10.3722	32.7953	0.199947	0.137662	19994.7	13766.2
55022	198.18	140.519	257.819	111.732	59.4904	197.235	0.216679	0.136926	21667.9	13692.6
55023	52.2674	37.5385	66.7547	67.1373	20.6404	120.281	0.223567	0.318186	22356.7	31818.6
55035	26.0631	18.0014	34.0784	27.275	9.10926	57.6714	0.211162	0.243527	21116.2	24352.7
55039	20.2452	13.7333	26.2548	22.1216	6.8665	48.8413	0.208439	0.257228	20843.9	25722.8
55040	75.0798	53.6671	96.6183	54.3184	30.053	96.1775	0.214202	0.168169	21420.2	16816.9
55050	26.2355	17.8922	33.9622	32.3374	8.98717	67.9473	0.210425	0.29942	21042.5	29942
56001	39.1924	26.6414	51.6508	45.5169	11.9085	89.7986	0.217845	0.274198	21784.5	27419.8
56005	18.6192	12.9321	24.8228	13.3009	7.33017	24.1283	0.197963	0.152884	19796.3	15288.4
56011	96.853	67.9868	126.456	62.5455	30.5107	123.522	0.217223	0.146821	21722.3	14682.1
56016	30.1666	19.6989	39.7397	37.9978	11.3453	80.8135	0.21154	0.271413	21154	27141.3
56022	31.3189	21.8659	40.1547	41.3371	11.7901	77.3336	0.220932	0.328072	22093.2	32807.2
56029	11.8516	8.12904	15.4419	14.0685	4.4533	28.9829	0.218943	0.275854	21894.3	27585.4
56044	14.9749	10.2903	19.6544	14.3584	4.50899	31.1628	0.212335	0.227911	21233.5	22791.1
56049	6.45237	4.62831	8.2222	9.07259	2.36946	16.3098	0.226205	0.378025	22620.5	37802.5
56051	13.3352	8.68912	17.5324	14.729	4.51879	29.5447	0.216596	0.249645	21659.6	24964.5
56078	36.833	26.052	47.5705	47.0258	14.0795	101.974	0.211477	0.265683	21147.7	26568.3
56085	18.2058	12.6007	23.9348	23.3542	6.28969	50.4756	0.21597	0.311389	21597	31138.9
56086	28.2485	18.6425	37.468	30.6737	9.29262	72.1393	0.209612	0.220674	20961.2	22067.4
56087	64.1494	45.8914	84.4731	56.7604	24.5019	107.933	0.218114	0.208678	21811.4	20867.8
56088	12.9537	9.01635	16.6424	17.7065	5.08741	36.7371	0.221454	0.316187	22145.4	31618.7
57003	21.6327	15.6649	27.6057	20.1	8.72192	38.4621	0.216765	0.216129	21676.5	21612.9
57018	15.8161	10.6738	20.9521	15.2229	4.73952	35.5115	0.204473	0.223866	20447.3	22386.6
57027	27.1515	17.1477	36.5201	28.6263	8.85309	65.2115	0.199639	0.240557	19963.9	24055.7
57062	14.4061	9.21001	19.2402	16.0792	4.63432	37.7497	0.201923	0.239988	20192.3	23998.8
57064	43.2143	28.407	56.5073	48.3789	14.3536	104.817	0.206909	0.257334	20690.9	25733.4
57072	11.7784	7.32807	15.6627	14.1227	3.74154	30.8863	0.207252	0.256777	20725.2	25677.7
57081	185.5	128.761	246.309	172.443	68.8942	379.029	0.203655	0.198438	20365.5	19843.8
57093	23.6591	15.6754	31.4101	25.3684	7.39986	57.9661	0.206147	0.24871	20614.7	24871
57094	34.8611	23.9657	45.278	41.3982	12.2554	83.8066	0.214048	0.279717	21404.8	27971.7
57095	9.68715	6.25297	12.9753	11.0191	3.10508	25.1966	0.200027	0.256257	20002.7	25625.7
61003	43.2312	31.8738	54.3053	47.7844	21.2428	79.599	0.230359	0.284431	23035.9	28443.1
61010	7.53683	4.94275	10.0526	5.94499	1.74929	14.9798	0.198533	0.220185	19853.3	22018.5
61012	9.60329	6.67345	12.4064	9.37732	3.36578	17.523	0.215785	0.240444	21578.5	24044.4
61019	13.3678	8.99197	17.6371	14.7589	4.80975	32.4117	0.205161	0.25015	20516.1	25015
61024	8.4115	6.15556	10.6886	13.2291	4.97931	22.4119	0.220521	0.357544	22052.1	35754.4
61028	8.46145	5.643	11.075	8.59242	2.82358	18.4952	0.211615	0.277175	21161.5	27717.5
61031	68.2499	46.4971	90.9322	84.2614	27.9837	157.859	0.199482	0.263317	19948.2	26331.7
61039	12.3504	8.56284	15.9263	15.6928	3.74396	33.1697	0.214402	0.34873	21440.2	34873
61041	7.80347	5.45732	10.0501	8.41213	2.5691	17.6225	0.213666	0.300433	21366.6	30043.3
61043	16.0248	10.6172	21.3807	17.1619	4.65367	39.9483	0.20683	0.238359	20683	23835.9
61048	7.50172	5.32108	9.61422	8.50621	2.39423	16.2915	0.220504	0.28354	22050.4	28354
61063	7.72459	5.5317	9.86435	9.42908	2.89103	18.4341	0.221784	0.325141	22178.4	32514.1
61068	20.1332	14.3865	25.7989	20.5523	6.39485	38.4188	0.214288	0.285448	21428.8	28544.8
61072	32.8062	22.9527	42.3308	40.2928	12.8774	79.0186	0.215972	0.283752	21597.2	28375.2
61079	10.3029	7.15428	13.3193	14.9503	3.51414	30.0607	0.215063	0.364642	21506.3	36464.2
61080	15.8508	11.4794	20.0021	23.0184	5.86091	38.3335	0.232197	0.403831	23219.7	40383.1
61081	9.57801	6.44809	12.4603	9.59788	3.37351	19.9929	0.211241	0.234095	21124.1	23409.5
62003	61.0961	43.3751	78.2626	89.819	24.0892	156.329	0.224706	0.336401	22470.6	33640.1
62006	28.5156	20.6029	36.6385	39.387	11.9045	71.0141	0.22122	0.298386	22122	29838.6
62009	28.2718	19.8513	36.3983	36.228	10.8879	69.8739	0.216478	0.307017	21647.8	30701.7
62011	27.0789	19.6466	34.2996	41.9023	9.84541	71.9753	0.226283	0.402906	22628.3	40290.6
62015	29.2917	21.0059	37.1955	42.8177	11.9031	74.0634	0.224278	0.353865	22427.8	35386.5
62022	52.3301	34.1856	70.3492	62.0904	17.815	144.255	0.207617	0.214105	20761.7	21410.5
62026	16.6401	11.5611	21.2793	21.268	6.54806	38.8398	0.215234	0.291342	21523.4	29134.2
62027	11.7178	8.20552	15.2578	12.9086	3.99657	26.6134	0.209283	0.274651	20928.3	27465.1
62032	31.1888	20.6805	41.0233	37.4589	10.8017	85.204	0.207394	0.24167	20739.4	24167
62038	37.7315	26.8829	47.8568	43.4015	18.2882	80.2195	0.224114	0.234603	22411.4	23460.3
62051	127.454	87.5395	164.149	158.625	44.9736	276.592	0.219345	0.297608	21934.5	29760.8
62060	22.5376	16.0418	29.0864	29.8703	8.52454	57.3664	0.215167	0.30172	21516.7	30172
62063	528.212	370.027	687.421	377.747	186.869	685.53	0.208724	0.175696	20872.4	17569.6
62079	58.4892	41.8691	74.671	81.2193	24.5299	140.093	0.22253	0.317263	22253	31726.3
62093	69.9053	46.1243	92.5915	80.4336	16.666	160.889	0.225	0.284218	22500	28421.8
62096	165.071	116.882	217.595	158.522	69.5831	302.69	0.204781	0.21805	20478.1	21805
62099	38.0776	26.4985	48.9227	44.7396	13.8178	84.2791	0.217002	0.284966	21700.2	28496.6
62100	36.1725	24.2677	47.3396	39.7284	12.6631	83.4407	0.205101	0.253047	20510.1	25304.7
62108	40.8336	28.9057	52.1867	53.1093	15.1593	94.5229	0.220712	0.301757	22071.2	30175.7
62118	51.7305	37.6616	65.0614	94.7996	88.161	106.253	0.230949	0.47164	23094.9	47164
62119	35.1064	24.5889	45.3028	42.7702	13.4505	81.8653	0.217141	0.274168	21714.1	27416.8
62120	78.3716	56.601	99.6189	65.3083	32.2159	131.048	0.22145	0.197904	22145	19790.4
62121	19.3076	13.4231	24.9332	14.1098	7.28874	26.2413	0.213153	0.141098	21315.3	14109.8
62122	18.4958	13.1257	23.801	25.3149	6.75613	48.3335	0.218349	0.34678	21834.9	34678
63001	10.6475	7.12976	14.2144	8.6705	4.20624	16.4634	0.190084	0.16674	19008.4	16674
63003	9.06023	6.06071	11.9258	10.7484	2.79674	26.4592	0.198871	0.255914	19887.1	25591.4
63004	8.13007	5.70385	10.7098	9.19936	2.33952	19.1351	0.206852	0.306645	20685.2	30664.5
63012	10.1604	6.87542	14.3036	7.43369	3.73018	13.6101	0.185011	0.137661	18501.1	13766.1
63013	10.4007	7.24664	13.8487	7.01094	3.66874	12.3363	0.193092	0.137469	19309.2	13746.9
63020	34.86	24.2363	46.4381	38.7133	9.02799	82.5192	0.203152	0.297795	20315.2	29779.5
63023	35.3613	25.0703	45.9234	22.7746	14.669	35.8373	0.17519	0.121142	17519	12114.2
63035	29.5185	21.0894	37.9959	34.6041	12.1917	65.1864	0.208771	0.270345	20877.1	27034.5
63038	16.5916	11.5234	21.5462	19.8881	5.4559	40.8107	0.211494	0.284116	21149.4	28411.6
63040	18.9481	13.6546	24.1315	31.8294	15.392	45.7455	0.214594	0.378921	21459.4	37892.1
63045	7.43106	4.97592	9.77139	10.0421	2.74172	22.3184	0.202705	0.304306	20270.5	30430.6
63046	18.6896	13.1257	24.3808	21.7422	5.93054	40.8164	0.213353	0.289897	21335.3	28989.7
63048	16.3521	11.4442	21.588	20.2027	6.31605	36.477	0.207496	0.301532	20749.6	30153.2
63049	27.5061	17.9812	36.6193	30.7258	8.46717	77.8093	0.19847	0.224276	19847	22427.6
63057	7.62909	5.19858	9.98459	9.15073	2.09597	20.2021	0.207814	0.295185	20781.4	29518.5
63058	24.1537	17.4407	30.9065	31.1809	7.66165	55.0436	0.224207	0.346454	22420.7	34645.4
63061	27.9207	20.3122	35.9248	22.8155	13.5338	36.0094	0.20689	0.182524	20689	18252.4
63067	22.0133	15.6661	29.0864	16.1059	9.53014	25.5404	0.193833	0.159464	19383.3	15946.4
63072	31.7185	22.9702	40.7909	24.1368	13.6831	42.3106	0.213774	0.149918	21377.4	14991.8
63073	15.3128	10.8776	19.6722	12.9743	5.86402	27.7483	0.211421	0.193647	21142.1	19364.7
63075	7.04187	4.82106	9.14359	8.50899	2.56662	19.9364	0.205791	0.274484	20579.1	27448.4
63076	27.8168	19.6909	35.6393	34.3691	9.99872	69.5625	0.212836	0.288816	21283.6	28881.6
63079	129.402	93.2868	166.993	154.97	60.8613	260.34	0.210014	0.276732	21001.4	27673.2
63080	16.9474	10.986	22.9658	16.363	5.22034	38.7393	0.201337	0.218173	20133.7	21817.3
63084	24.3568	16.5086	31.693	29.4994	8.56014	57.9429	0.209234	0.273143	20923.4	27314.3
63086	5.06025	3.47848	6.55639	6.99169	1.84266	14.6423	0.212556	0.332937	21255.6	33293.7
63087	8.60234	6.17349	11.7233	6.995	3.29375	13.5313	0.191036	0.174875	19103.6	17487.5
63088	27.3374	18.4647	35.7308	31.2833	9.17469	61.948	0.206557	0.260694	20655.7	26069.4
63089	11.6248	7.9233	15.0794	13.4337	3.47404	25.8558	0.216651	0.327651	21665.1	32765.1
64008	7.50934	5.26612	9.75786	10.0794	2.76172	19.3436	0.217987	0.347565	21798.7	34756.5
64015	15.5381	10.6128	20.4469	15.7107	4.461	32.2985	0.209003	0.266284	20900.3	26628.4
64021	11.7409	8.13154	15.4054	13.1313	3.97057	26.6989	0.207702	0.267985	20770.2	26798.5
64023	7.92914	5.38829	10.3746	7.7388	2.36705	16.0707	0.209364	0.266855	20936.4	26685.5
64025	6.97195	4.90587	8.90948	9.44987	2.31038	17.3584	0.223426	0.363457	22342.6	36345.7
64029	5.20552	3.61364	6.73087	4.91143	1.50658	9.65718	0.217749	0.288908	21774.9	28890.8
64034	37.4163	25.2772	48.0852	44.3945	14.4931	87.2049	0.210613	0.267437	21061.3	26743.7
64047	7.95174	5.22001	10.5645	7.37482	2.60394	16.3399	0.207631	0.210709	20763.1	21070.9
64056	7.64286	5.41973	9.73377	9.28734	2.90783	17.1873	0.225739	0.320253	22573.9	32025.3
64063	17.0085	12.2358	21.5793	12.7857	6.15845	24.7087	0.222252	0.196703	22225.2	19670.3
64065	21.0708	15.1829	26.794	26.4967	7.91931	43.5112	0.232387	0.327119	23238.7	32711.9
64074	39.9033	28.5	51.1378	57.9247	16.5261	107.561	0.221831	0.318268	22183.1	31826.8
64075	7.63969	5.23758	9.86109	7.60886	2.64185	14.872	0.213191	0.262374	21319.1	26237.4
64076	10.6753	7.43409	13.8589	12.0809	3.54286	24.7634	0.216089	0.294657	21608.9	29465.7
71002	15.5427	10.2762	20.3283	21.2034	5.83737	39.3119	0.206262	0.311814	20626.2	31181.4
71004	84.5265	56.1773	112.621	99.2623	27.3682	183.726	0.202063	0.271208	20206.3	27120.8
71011	31.0805	19.9101	41.8561	37.3015	9.21291	89.3648	0.194189	0.252037	19418.9	25203.7
71016	164.572	107.179	221.175	119.24	45.222	255.505	0.220128	0.173566	22012.8	17356.6
71017	20.4683	13.3141	26.8176	28.1694	7.79994	52.4291	0.205121	0.302896	20512.1	30289.6
71020	21.2103	13.2111	28.9849	25.6749	6.05058	62.3261	0.192922	0.233408	19292.2	23340.8
71022	139.795	90.0626	194.079	129.22	56.8402	248.962	0.188068	0.171607	18806.8	17160.7
71024	23.8952	15.2082	32.4764	28.2828	7.34227	63.7815	0.193536	0.241733	19353.6	24173.3
71034	35.9115	23.6082	47.1483	56.654	13.0055	101.31	0.207167	0.360853	20716.7	36085.3
71037	23.0324	14.6832	31.0865	31.3587	7.59628	71.5729	0.193785	0.275077	19378.5	27507.7
71045	13.9334	8.48288	19.4174	16.202	3.31625	40.7018	0.189545	0.231457	18954.5	23145.7
71047	15.4831	10.4802	20.0741	21.1231	4.93595	38.3182	0.214467	0.330048	21446.7	33004.8
71053	86.8886	54.1993	116.819	117.15	31.4398	252.61	0.195007	0.258039	19500.7	25803.9
71057	27.2244	17.779	35.6985	38.7538	9.92804	76.2574	0.202752	0.298106	20275.2	29810.6
71066	35.6787	23.404	48.0877	45.3323	11.642	91.9099	0.19335	0.265101	19335	26510.1
71067	11.2372	7.46448	14.5863	19.9063	3.98461	35.6046	0.212258	0.382813	21225.8	38281.3
71069	28.9054	18.1003	38.0179	38.4858	9.91804	70.0425	0.207511	0.303038	20751.1	30303.8
71070	59.8268	38.6284	79.4155	76.4456	16.8847	151.262	0.20775	0.298616	20775	29861.6
72003	22.5728	15.5759	29.29	35.1574	8.24858	57.7065	0.222954	0.370078	22295.4	37007.8
72004	29.8218	20.1913	38.5285	47.1564	10.3976	86.4178	0.212045	0.349307	21204.5	34930.7
72018	20.6779	13.8583	26.9402	32.4724	7.54977	54.7738	0.214748	0.369005	21474.8	36900.5
72020	57.346	40.115	74.1931	87.8598	22.9253	155.998	0.209699	0.3303	20969.9	33030
72021	43.7316	29.6754	56.6804	70.5061	15.6147	124.937	0.213665	0.357899	21366.5	35789.9
72025	32.4821	22.7324	41.7718	58.899	12.8434	98.6496	0.224132	0.420707	22413.2	42070.7
72029	27.4241	18.1711	35.7745	41.2185	9.83719	77.6375	0.208485	0.329748	20848.5	32974.8
72030	32.1983	21.3441	42.1752	45.1466	11.2622	87.4106	0.204208	0.322476	20420.8	32247.6
72037	30.822	21.8858	39.3856	53.3386	12.9488	84.7695	0.225711	0.38099	22571.1	38099
72038	22.7201	15.1354	29.6898	33.4348	7.96465	60.3256	0.208014	0.337725	20801.4	33772.5
72039	55.7599	37.1432	73.1473	79.5822	16.0791	135.509	0.218947	0.365056	21894.7	36505.6
72040	25.8106	17.2497	33.8788	40.3574	8.85697	75.1993	0.208706	0.350934	20870.6	35093.4
72041	37.0193	26.1028	47.9565	52.7127	13.8872	88.9575	0.221584	0.351418	22158.4	35141.8
73001	21.2315	13.1885	28.9609	28.6865	6.36015	66.2876	0.191925	0.265615	19192.5	26561.5
73006	58.8938	39.2481	77.5737	76.5711	21.0188	144.439	0.20459	0.279457	20459	27945.7
73009	20.5544	13.55	27.2642	30.3258	6.77902	60.0245	0.20374	0.309447	20374	30944.7
73022	17.9036	12.1545	23.3771	29.0538	6.11886	54.235	0.209023	0.367769	20902.3	36776.9
73028	0.224933	0.145198	0.333733	0.217519	0.117898	0.347634	0.262159	0.217519	26215.9	21751.9
73032	19.5874	13.8348	25.5064	17.6436	8.15183	32.8377	0.211936	0.200496	21193.6	20049.6
73040	13.2677	8.88277	17.4857	20.4269	4.56982	42.2265	0.203525	0.334867	20352.5	33486.7
73042	52.0032	35.1102	67.651	82.2057	21.4863	142.067	0.216575	0.338295	21657.5	33829.5
73066	30.6942	21.3354	39.5802	47.9992	12.1431	88.888	0.20717	0.324319	20717	32431.9
73083	67.9917	45.9961	88.4761	106.351	27.741	200.617	0.207081	0.311879	20708.1	31187.9
73098	14.5304	9.12309	19.494	19.578	5.32845	39.43	0.199661	0.271917	19966.1	27191.7
73107	73.5232	48.8859	99.2535	75.9945	27.9548	144.003	0.218986	0.254162	21898.6	25416.2
73109	8.25905	5.62215	10.5589	12.4575	3.59755	21.9366	0.217216	0.327829	21721.6	32782.9
81001	58.1022	40.3101	74.7292	50.9416	20.1921	104.151	0.206378	0.230505	20637.8	23050.5
81003	13.2498	8.83173	16.9903	11.3481	3.13212	24.9941	0.211774	0.276782	21177.4	27678.2
81004	38.2052	26.9384	50.3541	32.9635	14.9979	62.9587	0.202901	0.214049	20290.1	21404.9
81013	4.47266	2.84687	5.94561	4.50368	1.2111	12.6378	0.199233	0.264922	19923.3	26492.2
81015	20.8062	14.3696	27.9496	16.8371	7.49919	35.2597	0.196836	0.193529	19683.6	19352.9
82003	33.8809	23.6358	43.75	36.2581	10.9083	73.2962	0.210629	0.292404	21062.9	29240.4
82005	8.03733	5.37098	10.495	7.83628	1.86896	17.4566	0.208707	0.313451	20870.7	31345.1
82009	5.27455	3.59124	6.81642	4.39845	1.37323	10.17	0.207408	0.244358	20740.8	24435.8
82014	13.0464	8.57658	17.2176	16.2416	4.37572	37.2472	0.20968	0.295301	20968	29530.1
82032	21.4535	14.7828	27.4811	26.9841	7.68447	53.8081	0.215808	0.296529	21580.8	29652.9
82036	13.8406	9.23985	17.9993	11.3225	3.35302	23.1916	0.216571	0.263315	21657.1	26331.5
82037	8.87078	6.06253	11.767	6.41054	2.58187	13.8384	0.201984	0.183158	20198.4	18315.8
82038	7.0159	4.73651	9.21665	8.51263	2.34601	18.3033	0.204257	0.283754	20425.7	28375.4
83012	32.0005	22.3376	41.4658	43.2081	12.6841	82.5807	0.213378	0.300056	21337.8	30005.6
83013	6.95642	4.76993	9.08076	7.33499	2.47274	14.4567	0.212485	0.229218	21248.5	22921.8
83028	12.1983	8.8279	15.591	16.5867	4.38561	29.3446	0.232836	0.368594	23283.6	36859.4
83031	11.2568	7.49029	14.7406	14.0937	4.35313	32.2459	0.207357	0.25625	20735.7	25625
83034	46.7115	33.4279	59.8972	52.5312	17.6883	97.3287	0.220385	0.285495	22038.5	28549.5
83040	15.1865	10.65	19.4809	18.0589	5.13859	35.7552	0.219934	0.31136	21993.4	31136
83044	4.58307	3.18609	5.95208	5.55627	1.68686	10.5229	0.21928	0.308682	21928	30868.2
83049	6.84114	4.72136	8.83081	6.4791	2.29207	13.135	0.214748	0.231396	21474.8	23139.6
83055	7.41453	4.82466	9.82716	7.49788	2.28734	17.5764	0.20573	0.249929	20573	24992.9
84009	19.7234	14.0075	25.1963	24.4412	7.73346	45.516	0.217651	0.305516	21765.1	30551.6
84010	17.4796	12.1153	23.1599	18.284	6.73803	41.7714	0.207155	0.198739	20715.5	19873.9
84016	2.9847	1.95731	3.96308	4.41536	1.02538	10.2791	0.202404	0.259727	20240.4	25972.7
84029	1.87874	1.27408	2.45391	1.92386	0.588374	3.89672	0.207612	0.240483	20761.2	24048.3
84033	12.083	8.25064	15.615	10.5382	3.08843	25.3099	0.208556	0.292728	20855.6	29272.8
84035	13.3826	8.94844	17.3516	15.1406	4.63389	30.4664	0.212212	0.275283	21221.2	27528.3
84043	18.8994	12.9823	24.2216	17.9814	5.49786	38.5098	0.209035	0.256877	20903.5	25687.7
84050	12.7181	8.59199	16.4265	15.4393	4.00315	33.3059	0.21494	0.275702	21494	27570.2
84059	15.0706	10.6449	19.2505	22.2609	6.25277	39.5694	0.217821	0.337286	21782.1	33728.6
84068	7.63846	5.40859	9.78982	9.41891	2.8556	16.868	0.226201	0.303836	22620.1	30383.6
84075	11.2135	7.72853	14.473	14.7939	4.35202	29.1806	0.213243	0.264177	21324.3	26417.7
84077	29.6388	20.0626	38.3948	30.2918	9.13251	63.1332	0.213738	0.270463	21373.8	27046.3
85007	11.7721	8.32348	15.0068	13.7498	4.35847	25.6746	0.216677	0.280608	21667.7	28060.8
85009	10.2039	6.94145	13.1813	8.65687	2.73869	18.7554	0.210226	0.254614	21022.6	25461.4
85011	15.0698	10.2852	19.3573	19.9882	5.9478	40.9149	0.213637	0.253015	21363.7	25301.5
85024	5.14039	3.57808	6.56987	7.06841	1.4255	15.4009	0.215454	0.336591	21545.4	33659.1
85026	12.888	9.37029	16.4857	12.6338	5.457	23.1098	0.216799	0.252677	21679.9	25267.7
85034	7.09594	4.95757	9.18838	7.46282	2.1014	16.6003	0.211462	0.287031	21146.2	28703.1
85039	10.9419	7.68557	14.0361	12.5721	3.51576	25.687	0.219427	0.322362	21942.7	32236.2
85045	29.2457	21.1685	37.1376	31.3766	14.9258	53.8392	0.217582	0.251013	21758.2	25101.3
85046	20.4565	14.3302	26.6682	16.3201	7.30008	30.9264	0.208256	0.226668	20825.6	22666.8
85047	9.51998	6.68661	12.2382	13.2494	3.5956	25.8767	0.215949	0.315461	21594.9	31546.1
91005	19.1646	13.622	24.6173	24.5895	6.7352	49.344	0.220291	0.299872	22029.1	29987.2
91013	23.3459	16.3515	30.0668	29.6367	9.4676	56.5846	0.215187	0.282254	21518.7	28225.4
91015	7.7303	5.33422	10.0802	9.59548	2.6475	21.587	0.211968	0.274157	21196.8	27415.7
91030	43.6956	30.4214	56.1697	50.7387	15.8088	101.906	0.221726	0.286659	22172.6	28665.9
91034	43.7232	30.7635	55.9787	53.0085	21.0755	94.3384	0.216642	0.270451	21664.2	27045.1
91054	11.5978	7.95472	14.8081	16.6155	4.29189	34.0213	0.216977	0.296706	21697.7	29670.6
91059	11.3741	7.93581	14.6989	11.2389	3.49627	22.9779	0.218583	0.267593	21858.3	26759.3
91064	14.8146	10.1336	19.2466	16.5572	5.64382	32.1306	0.212473	0.267052	21247.3	26705.2
91072	15.5951	10.8372	19.9884	18.0573	5.54188	34.7938	0.220908	0.286625	22090.8	28662.5
91103	5.28977	3.66464	6.84037	6.88888	2.09314	13.7197	0.215231	0.299516	21523.1	29951.6
91114	34.7905	25.009	44.5695	48.7954	12.7619	92.7886	0.224982	0.338857	22498.2	33885.7
91120	13.909	10.1162	17.5831	9.9634	5.63731	17.3348	0.220775	0.181153	22077.5	18115.3
91141	21.064	14.5468	27.467	26.3159	7.18134	57.0247	0.206528	0.309598	20652.8	30959.8
91142	11.0769	7.51243	14.6632	18.9371	4.81017	38.4436	0.211704	0.344311	21170.4	34431.1
91143	8.37917	5.51378	11.1345	12.9708	2.84385	30.0108	0.204808	0.281974	20480.8	28197.4
92003	74.0814	52.8192	94.7522	75.3815	33.7896	130.584	0.219389	0.257275	21938.9	25727.5
92006	12.3143	8.81703	15.9895	12.4055	3.8938	25.1551	0.215499	0.269684	21549.9	26968.4
92035	39.339	27.0197	50.9371	45.5214	14.0051	93.1753	0.213069	0.280996	21306.9	28099.6
92045	18.8427	12.9899	24.291	20.1409	6.1979	42.7267	0.210473	0.272174	21047.3	27217.4
92048	26.4715	18.4541	34.0353	30.7714	8.99403	60.588	0.21546	0.310823	21546	31082.3
92054	16.2628	11.222	21.233	16.673	4.6398	36.7945	0.213365	0.287466	21336.5	28746.6
92087	29.9532	20.7226	38.9052	31.2407	10.0877	63.074	0.214201	0.264752	21420.1	26475.2
92094	232.843	165.703	302.582	165.748	99.8756	284.63	0.179817	0.135194	17981.7	13519.4
92097	11.6514	8.41306	14.8313	14.1861	3.78616	27.4697	0.233437	0.354652	23343.7	35465.2
92101	23.3811	16.1175	30.3303	23.9468	8.14883	52.5507	0.21134	0.241887	21134	24188.7
92114	16.6603	11.1307	21.9939	15.8778	5.33632	35.225	0.203823	0.240573	20382.3	24057.3
92137	85.7267	59.9696	109.783	96.1785	29.7455	183.018	0.218401	0.269407	21840.1	26940.7
92138	18.2953	12.478	23.9479	20.1933	5.97798	44.5077	0.209492	0.296961	20949.2	29696.1
92140	43.9206	31.7639	56.386	38.8535	17.8342	70.9688	0.21499	0.232656	21499	23265.6
92141	14.1344	9.78105	18.2861	13.0242	5.04091	25.7357	0.208891	0.24574	20889.1	24574
92142	52.2434	35.1483	67.9378	58.0729	16.0429	130.043	0.205872	0.275227	20587.2	27522.7
93010	10.3826	7.26005	13.2702	12.466	3.42276	24.1508	0.223998	0.311649	22399.8	31164.9
93014	42.7277	28.326	55.3826	56.9905	16.253	111.083	0.218584	0.293765	21858.4	29376.5
93018	6.95874	4.73237	9.09474	7.78672	2.42632	16.4195	0.220229	0.243335	22022.9	24333.5
93022	29.3766	20.492	37.4886	39.1317	10.7177	75.1312	0.222749	0.331625	22274.9	33162.5
93056	26.5365	18.6139	34.3989	38.9412	10.5805	73.0318	0.219932	0.344612	21993.2	34461.2
93088	40.2755	28.3941	53.2069	30.426	16.4682	56.2017	0.209063	0.172875	20906.3	17287.5
93090	15.1204	9.91436	19.9246	19.136	5.54979	39.0689	0.213191	0.262137	21319.1	26213.7
